# Supplementary material for: The legacy of the extinct Neotropical megafauna on plants and biomes
Source: Nat Commun. 2022 Jan 10;13:129. doi: 10.1038/s41467-021-27749-9 (PMC8748933; doi:10.1038/s41467-021-27749-9)
Supplement: Supplementary file 3 — Supplementary Dataset 1 [file 41467_2021_27749_MOESM3_ESM.xlsx]

## Sheet: Complete Ecoregion-level Data
Ecoregion	Mrich	Mbm	MGrich	MBrich	MMfrich	MGBdif	MAT	MAR	RS	CEC	pH	SND	FI	FF	Hrich	Hbm	HBrich	HGrich	HGBdif	INSUL	HUR	SSp_yes	SSp_no	WD	LSz	LSp_yes	LSp_no	LAT_yes	LAT_no	Antiherbiome
Alto ParanÃ¡ Atlantic forests	25	1.4254e+06	6	6	10	-0.0792275	21.1248	1482.52	42.9043	10.9779	54.8398	45.147	150.475	329.593	21	254130	4	9	1.07706	0	0	3894	31549	0.641333	45.0177	18	35	4479	31916	ILW
Amazon-Orinoco-Southern Caribbean mangroves	15	1.22741e+06	3	3	8	-0.0792275	26.8386	1877.64	63.0642	22.9767	55.9465	38.1969	93.0836	199.855	12	9290	3	5	-0.0637315	1	0	1453	6504	0.66119	60.5	20	19	2031	7350	ILW
Apure-Villavicencio dry forests	14	1.17433e+06	3	3	6	-0.0792275	26.8163	2009.84	65.6953	14.562	56.2579	39.681	116.523	415.321	20	209258	6	7	-0.443996	0	0	249	3462	0.556191	77.4071	13	23	638	3541	BCL
Araucaria moist forests	26	1.421e+06	7	6	10	0.80713	17.1425	1648.89	20.9509	15.7743	52.1896	25.5867	150.481	147.848	19	259085	3	10	1.83759	0	0	1428	13687	0.650362	35.5843	7	6	1337	13921	ILW
Araya and Paria xeric scrub	10	1.20088e+06	2	2	5	0.80713	25.8673	1035.83	54.4162	22.8314	64.7703	39.6628	98.8449	140.616	9	105101	4	4	-0.824261	0	2	14	122	0.650323	80.4058	0	4	24	129	BCL
Atacama desert	2	4.91733e+06	1	1	0	-0.0792275	14.7739	10.1141	60.635	19.6209	84.2458	67.3541	100.932	2.3987	3	17422	0	2	-0.0637315	0	0	16	39	0.606771	7.96222	NA	NA	0	42	SLT
Atlantic Coast restingas	19	1.30006e+06	4	4	9	0.80713	21.432	1304.56	32.46	18.1495	58.7349	54.6975	103.312	110.725	19	286168	4	8	0.696798	0	0	163	1985	0.68296	38.0142	10	4	237	1967	ILW
Bahamian-Antillean mangroves	1	109584	0	0	0	-0.0792275	25.316	1215.27	58.5003	48.9247	69.3387	38.6431	122.669	151.768	1	27023	1	2	-0.443996	1	18	280	4273	0.699079	66.4081	5	24	245	4966	ILW
Bahamian pineyards	0	NA	0	0	0	-0.0792275	25.0511	1147.63	53.4058	45.1996	71.3676	37.5672	94.7686	430.221	0	65	0	0	-0.824261	1	16	14	327	0.690802	45.8474	0	3	54	414	ILW
Bahia coastal forests	18	1.1933e+06	4	3	10	-0.0792275	22.9955	1295.45	38.6412	11.4091	54.3273	46.5316	107.373	182.711	24	251553	5	9	0.696798	0	0	1625	27184	0.661779	57.9552	18	33	3501	26061	ILW
Bahia interior forests	19	1.23791e+06	4	3	10	0.80713	21.2983	1159.95	71.3885	9.88723	54.8526	45.4527	143.797	424.318	24	238514	4	9	1.07706	0	0	1930	17531	0.685731	48.4639	14	38	2500	17277	ILW
BajÃ­o dry forests	8	1.86749e+06	2	2	4	-0.0792275	18.7048	746.612	111.604	28.6178	68.6768	36.2726	151.656	157.894	11	530678	3	11	2.21786	0	1	612	1559	0.555667	33.7941	1	0	366	1880	SLT
Balsas dry forests	7	2.22408e+06	2	2	3	-0.0792275	24.1281	929.149	109.41	25.7872	67.9082	37.9066	139.065	775.643	8	559669	3	10	1.83759	0	1	1113	3392	0.568509	39.9067	2	5	599	4017	SLT
Belizian pine savannas	6	3.85291e+06	1	1	4	-0.0792275	25.155	2132.67	53.0531	29.6765	61.4118	39.3922	87.5269	730.139	10	494243	4	6	-0.0637315	0	4	54	573	0.606344	57.8658	6	10	83	694	ILW
Beni savanna	18	1.39925e+06	3	6	8	-2.7383	26.0968	1733.29	62.9739	9.58594	52.9222	44.99	133.443	2579.27	16	47235	5	6	-0.443996	0	0	139	1353	0.578211	78.5954	13	14	279	1431	BCL
Bolivian montane dry forests	9	2.26597e+06	2	2	3	-0.0792275	15.9971	624.373	90.8783	16.5901	65.9365	46.8743	168.867	76.5658	18	391841	2	6	0.696798	0	0	687	3361	0.592531	55.3687	4	15	772	3653	BCL
Bolivian Yungas	12	1.89677e+06	2	4	5	-1.85194	20.9121	1724.67	58.1311	17.7302	53.4235	40.7062	130.651	129.957	23	293707	5	7	-0.0637315	0	0	5465	38363	0.4645	70.3591	17	40	3313	18013	BCL
Brazilian Atlantic dry forests	18	1.20848e+06	4	3	10	-0.0792275	23.8991	875.49	84.4073	9.61712	57.5938	52.9352	220.117	1409.19	18	146474	5	9	0.696798	0	0	1252	9255	0.705087	35.5443	4	23	1390	9343	ILW
Caatinga	17	1.18138e+06	3	2	9	0.80713	24.4861	742.731	86.6169	10.7389	60.7844	57.4009	182.443	573.759	14	252432	4	7	0.316533	0	0	11481	56916	0.710637	36.0421	17	32	12543	55096	ILW
Caatinga Enclaves moist forests	14	1.14854e+06	3	2	7	0.80713	24.1884	1133.21	104.442	8.8239	56.217	55.8616	137.674	1233.1	12	293997	4	6	-0.0637315	0	0	91	1056	0.664304	47.9697	1	2	148	1046	ILW
Campos Rupestres montane savanna	19	1.24027e+06	4	3	10	0.80713	18.946	1353.59	78.2525	10.7164	53.222	45.298	120.579	384.729	22	227809	3	10	1.83759	0	0	453	7608	0.684076	36.1002	5	20	537	7775	ILW
Caqueta moist forests	10	1.52341e+06	2	1	5	-0.0792275	25.9775	2803.97	33.8095	9.94963	46.5215	52.5206	198.58	226.55	12	31262	2	3	-0.443996	0	0	594	14869	0.613084	83.6	26	51	4541	12860	BCL
Caribbean shrublands	0	641464	0	0	0	-0.0792275	26.0508	1382.33	39.819	28.1059	63.8475	35.1695	NA	0	0	12433	0	0	-0.824261	1	42	281	1425	0.640377	54.812	2	8	220	1889	ILW
Catatumbo moist forests	10	1.25294e+06	1	2	5	-0.0792275	26.5483	1922.22	46.3897	17.9853	56.6937	37.9383	85.0344	249.559	14	367778	6	6	-0.824261	0	0	42	561	0.583328	82.0945	1	11	134	613	BCL
Cauca Valley dry forests	4	2.44262e+06	1	1	2	-0.0792275	22.6295	1929	35.7296	23.6521	58.6292	34.5125	93.7083	46.0227	23	203504	9	8	-1.20453	0	0	1653	6717	0.557977	78.3451	11	14	1648	6428	BCL
Cauca Valley montane forests	6	1.87906e+06	1	1	3	-0.0792275	18.1491	2134.95	34.5369	32.2113	54.8641	40.0943	103.799	46.5904	22	240740	8	8	-0.824261	0	0	778	8726	0.516284	83.4518	14	43	2271	7419	BCL
Cayos Miskitos-San AndrÃ©s and Providencia moist forests	1	4.51827e+06	0	0	0	0.80713	26.6592	1907	60.248	33.25	62.75	31	NA	0	1	7572	2	1	-1.20453	1	0	18	141	0.604397	50.5838	1	1	28	158	ILW
Central American Atlantic moist forests	6	3.68703e+06	1	1	4	-0.0792275	24.7863	2234.96	55.7324	25.056	57.7896	37.4794	147.461	257.159	8	507191	6	7	-0.443996	0	4	234	7870	0.623619	84.9312	12	37	1272	10066	ILW
Central American dry forests	6	3.85291e+06	1	1	4	-0.0792275	25.8375	1616.24	85.9013	24.6971	62.4854	36.9606	92.4346	373.85	7	389542	6	9	0.316533	0	1	1882	11664	0.590868	62.32	10	21	2270	15223	ILW
Central American montane forests	6	3.85291e+06	1	1	4	-0.0792275	19.2861	1747.66	74.1378	25.0828	55.6748	37.7716	105.484	203.715	7	450961	5	9	0.696798	0	2	83	1797	0.535601	70.1052	1	23	271	2352	BCL
Central American pine-oak forests	6	3.85291e+06	1	1	4	-0.0792275	21.1026	1576.44	79.43	23.7017	58.8378	37.8271	102.644	391.59	9	422659	6	9	0.316533	0	2	1159	11503	0.552432	61.9276	8	36	2381	14535	BCL
Central Andean dry puna	4	2.531e+06	1	2	0	-0.965585	6.84571	166.966	121.552	14.2932	76.3294	57.5083	120.698	6.4539	9	220591	1	4	0.316533	0	0	13	64	0.624956	39.2089	0	1	13	60	ILW
Central Andean puna	6	2.12668e+06	2	2	1	-0.0792275	7.77168	396.043	105.556	16.2144	71.2165	52.6147	121.448	11.1484	13	396319	1	6	1.07706	0	0	99	493	0.550138	33.1812	1	0	43	520	SLT
Central Andean wet puna	6	2.48115e+06	2	2	1	0.80713	6.32403	830.894	81.4076	23.3262	62.4362	45.4302	139.468	48.6628	16	344222	2	7	1.07706	0	0	24	503	0.529074	68.7498	1	7	102	537	BCL
Cerrado	21	1.365e+06	4	6	9	-0.965585	23.5998	1444	77.8562	7.20608	54.0876	54.8042	175.758	1817.31	18	204644	4	8	0.696798	0	0	7648	94635	0.677587	49.6245	33	65	11695	91144	ILW
Chiapas Depression dry forests	6	3.85291e+06	1	1	4	-0.0792275	23.6864	1261.88	97.2278	23.3622	62.9008	37.6336	113.545	932.812	9	409968	5	9	0.696798	0	2	416	2702	0.551266	58.3954	1	13	536	3556	BCL
Chiapas montane forests	6	3.85291e+06	1	1	4	-0.0792275	20.6523	2017	65.5621	27.3529	57.6551	39.5134	130.976	806.402	12	411297	6	10	0.696798	0	0	82	1538	0.551891	59.0206	4	17	231	1787	BCL
Chilean Matorral	1	5.19815e+06	0	1	0	-0.965585	12.8101	414.906	87.4385	26.4523	73.1631	56.1006	216.968	310.731	7	717846	2	3	-0.443996	0	0	24	786	0.562255	17.5158	0	2	282	1058	BCL
Chimalapas montane forests	6	3.85291e+06	1	1	4	-0.0792275	22.0413	982.429	73.8709	19.709	55.5746	41.209	98.4194	1262.15	8	454024	4	9	1.07706	0	11	29	295	0.54474	48.3559	1	7	51	420	BCL
Chiquitano dry forests	19	1.34855e+06	3	6	8	-2.7383	25.2461	1337.59	63.4526	8.30503	55.2476	54.4884	142.95	2310.58	17	248681	5	7	-0.0637315	0	0	1572	10641	0.64159	57.8606	19	26	1830	10213	ILW
ChocÃ³-DariÃ©n moist forests	6	1.82411e+06	1	1	4	-0.0792275	26.0252	4417.47	32.4177	23.3474	51.8099	42.6428	98.6878	23.3307	16	164171	7	6	-1.20453	1	0	2066	32388	0.472594	102.907	37	88	2405	11100	BCL
Clipperton Island shrub and grasslands	0	NA	0	0	0	-0.0792275	28.5576	11191	100.051	NA	NA	NA	NA	NA	0	NA	0	0	-0.824261	0	0	NA	NA	NA	NA	NA	NA	NA	NA	ILW
Cocos Island moist forests	0	NA	0	0	0	-0.0792275	24.4792	2934	70.3965	20	55	37.5	NA	0	0	NA	0	0	-0.824261	0	0	2	113	0.559638	68.6409	0	1	19	96	BCL
Cordillera Central pÃ¡ramo	2	4730740	1	0	1	0.80713	10.7735	1043.27	54.8826	27.9112	58.07	47.7225	194.868	110.281	11	442031	6	6	-0.824261	0	0	1	13	0.586073	30.7221	1	0	3	36	ILW
Cordillera de Merida pÃ¡ramo	13	1.21804e+06	3	3	6	-0.0792275	10.6008	1022.56	57.1953	28.1875	57.142	50.9091	166.124	110.229	20	300410	7	9	-0.0637315	0	0	0	9	0.541638	31.4112	0	1	2	19	BCL
Cordillera La Costa montane forests	15	1.10461e+06	3	3	7	-0.0792275	22.6585	1145.8	55.3125	18.095	57.3402	38.3467	90.6623	264.494	17	331323	6	7	-0.443996	0	0	62	992	0.59296	66.656	2	11	120	1105	ILW
Cordillera Oriental montane forests	11	1.28343e+06	2	2	6	-0.0792275	19.363	1995.46	47.8273	24.4255	54.1232	40.9282	101.978	160.453	22	241050	6	7	-0.443996	0	0	598	12471	0.534785	95.3758	15	52	1928	10386	BCL
Costa Rican seasonal moist forests	6	3.85291e+06	1	1	4	-0.0792275	23.9366	2173.77	80.0555	28.807	57.2282	35.7465	76.7	40.0048	7	444580	7	7	-0.824261	0	0	1145	9396	0.559466	64.6768	10	47	2385	13005	BCL
Cuban cactus scrub	2	109584	0	0	0	-0.0792275	24.9148	1303.47	51.9914	29.6339	69.4196	36.8705	90.9	63.7891	2	33863	1	2	-0.443996	1	18	34	145	0.68242	36.9967	0	3	18	214	SLT
Cuban dry forests	2	109584	0	0	0	-0.0792275	25.2916	1313.26	62.5313	32.5925	69.129	33.1134	148.531	285.563	2	30955	1	2	-0.443996	1	6	103	656	0.626413	50.1958	8	16	109	885	ILW
Cuban moist forests	2	109584	0	0	0	-0.0792275	24.3797	1432.75	56.1473	29.8091	64.2747	35.2157	153.843	92.2409	2	30282	1	2	-0.443996	1	7	95	611	0.620232	50.6184	6	14	88	802	ILW
Cuban pine forests	2	109584	0	0	0	-0.0792275	24.5277	1498	52.3228	28.1696	64.1145	38.7863	112.615	387.826	2	33205	1	2	-0.443996	1	7	23	279	0.642231	37.3885	3	4	33	337	ILW
Cuban wetlands	2	109584	0	0	0	-0.0792275	25.3972	1275.28	67.5006	43.202	69.5707	37.5152	107.863	703.135	3	25592	1	2	-0.443996	1	4	6	45	0.701643	75.8691	3	4	2	44	ILW
Dry Chaco	23	1.50096e+06	7	5	8	1.69349	22.0275	682.215	70.746	14.1201	66.7962	49.3096	244.387	1173.1	15	497583	3	7	0.696798	0	0	1752	4565	0.649959	22.4537	6	9	739	4794	SLT
Eastern Cordillera Real montane forests	7	2.32696e+06	2	1	3	0.80713	18.1213	1691.31	39.3983	24.9993	55.1421	41.8988	115.585	35.4514	17	292487	6	9	0.316533	0	0	818	15172	0.539527	97.537	21	75	2871	13097	BCL
Eastern Panamanian montane forests	7	1.63235e+06	1	1	5	-0.0792275	24.094	2787.38	51.5899	29.3564	52.4149	41.4096	128.214	91.5216	14	319304	6	7	-0.443996	0	0	44	678	0.575286	91.0683	9	44	123	888	BCL
Ecuadorian dry forests	2	4730740	1	0	1	0.80713	24.2219	957.823	112.576	20.4862	61.3697	45.6215	115.266	43.403	12	467896	5	2	-1.96505	0	0	158	1091	0.548279	105.612	5	16	261	1154	BCL
Enriquillo wetlands	2	101519	0	0	0	-0.0792275	26.7362	686	64.5759	23.3611	72.7778	39.1944	NA	0	3	5565	2	1	-1.20453	0	0	4	35	0.830098	26.5349	0	2	13	50	ILW
Espinal	20	1.46995e+06	7	4	6	1.69349	16.8528	738.36	48.2165	19.1408	71.9416	46.8502	268.338	958.628	14	594187	2	6	0.696798	0	0	647	2727	0.629947	16.3604	3	3	431	2994	SLT
Everglades flooded grasslands	14	1.66369e+06	4	7	4	-1.85194	23.6214	1363.71	58.5441	39.6053	66.4868	49.7646	167.231	1246.3	4	2200011	3	5	-0.0637315	0	5	224	4684	0.669552	50.34	5	17	146	4747	ILW
Fernando de Noronha-Atol das Rocas moist forests	0	NA	0	0	0	-0.0792275	26.7186	1438.5	91.3879	NA	NA	NA	NA	0	0	NA	0	0	-0.824261	1	0	5	45	0.465489	30.4356	NA	NA	4	49	BCL
GalÃ¡pagos Islands xeric scrub	0	NA	0	0	0	-0.0792275	23.0761	338.75	80.2105	34.0762	64.4648	41.5547	NA	0	0	NA	0	0	-0.824261	1	0	140	356	0.677129	31.094	NA	NA	3	517	SLT
Guajira-Barranquilla xeric scrub	7	1.56271e+06	1	2	4	-0.0792275	27.9475	933.042	73.7681	23.9712	68.3126	39.9693	106.478	138.842	10	129555	5	4	-1.20453	0	0	1970	7921	0.586884	64.0482	9	8	1732	8755	ILW
Guayaquil flooded grasslands	2	4730740	1	0	1	0.80713	25.2067	1361.38	116.118	24.4394	59.6667	36.2626	198.5	8.72604	14	371111	6	3	-1.96505	0	0	33	256	0.566354	71.905	2	4	64	309	BCL
Guianan freshwater swamp forests	18	1.1063e+06	4	3	9	0.80713	26.8884	2117.18	42.2727	18.8785	48.5757	43.9402	85.024	43.2289	12	7488	4	6	-0.0637315	0	0	11	155	0.58109	73.8719	1	2	28	162	BCL
Guianan Highlands moist forests	14	1.20596e+06	3	3	8	-0.0792275	24.2255	2423.11	53.8773	13.9969	49.0802	40.3205	94.2331	38.4539	15	174722	3	5	-0.0637315	0	0	167	5173	0.624852	67.6764	13	25	821	5553	ILW
Guianan lowland moist forests	17	1.13143e+06	3	3	9	-0.0792275	25.9264	2189.15	51.3217	9.78439	48.4646	44.679	128.384	34.713	14	91283	4	6	-0.0637315	0	0	1133	28782	0.647351	68.4476	33	35	5278	30955	ILW
Guianan piedmont moist forests	13	1.22914e+06	2	3	7	-0.0792275	26.0176	2413.79	55.4932	11.5707	50.0077	44.2863	84.5886	108.753	14	77942	3	4	-0.443996	0	0	188	5855	0.636353	66.2565	14	26	1134	6460	ILW
Guianan savanna	17	1.14003e+06	3	3	9	-0.0792275	25.8871	1889.99	65.3351	9.55165	53.3622	48.3805	90.9447	502.184	15	118117	3	6	0.316533	0	0	267	6058	0.643104	53.4931	12	13	1311	5641	ILW
Gurupa vÃ¡rzea	17	1.13963e+06	3	3	9	-0.0792275	26.5249	1803	66.1126	17.0955	51.7751	34.4434	100.065	627.047	24	15675	4	6	-0.0637315	0	0	0	48	0.632532	64.3252	0	1	7	55	ILW
High Monte	10	1.8035e+06	4	2	2	1.69349	14.0383	208.736	90.2144	12.0688	76.9121	61.3322	158.853	133.181	16	569715	1	7	1.45733	0	0	98	294	0.623909	11.7268	NA	NA	15	455	SLT
Hispaniolan dry forests	2	101519	0	0	0	-0.0792275	25.4736	1042.72	55.049	24.8677	69.4165	38.7533	133.48	64.7777	3	5234	2	1	-1.20453	1	3	159	627	0.733168	37.7358	2	12	143	950	ILW
Hispaniolan moist forests	2	101519	0	0	0	-0.0792275	24.148	1534.95	46.5557	25.021	61.7095	36.9348	82.9022	32.5196	2	5896	2	1	-1.20453	1	5	535	3147	0.65431	55.5291	5	14	597	4055	ILW
Hispaniolan pine forests	2	101519	0	0	0	-0.0792275	19.7966	1394.15	55.2765	27.094	57.3734	39.307	114.96	391.131	3	5234	2	1	-1.20453	1	3	36	609	0.637826	53.6032	2	4	130	936	ILW
Humid Chaco	27	1.45765e+06	7	6	10	0.80713	21.9451	1179.06	41.3555	16.3946	61.8349	43.257	154.244	1242.05	16	378035	3	7	0.696798	0	0	2296	10705	0.661974	35.6917	7	12	1930	11102	ILW
Humid Pampas	11	1.4408e+06	4	3	4	1.69349	15.7528	907.821	38.4996	22.3871	73.6052	36.8229	149.867	87.8425	13	775763	2	6	0.696798	0	0	513	2034	0.536078	23.5359	3	2	90	2492	SLT
Iquitos vÃ¡rzea	9	1.68858e+06	2	1	4	-0.0792275	26.2121	2313.41	31.7535	13.186	46.6251	40.2703	131.871	89.2236	14	18042	4	5	-0.443996	0	0	16871	49694	0.471066	88.5167	40	59	2240	15849	BCL
Islas Revillagigedo dry forests	0	NA	0	0	0	-0.0792275	23.5348	372	110.018	NA	NA	NA	NA	NA	0	NA	0	0	-0.824261	0	109	4	89	0.66161	10.4824	NA	NA	0	148	ILW
Isthmian-Atlantic moist forests	6	3.52114e+06	1	1	4	-0.0792275	25.3982	2914.77	49.009	24.0649	55.1461	39.1317	127.27	51.3255	10	404498	7	8	-0.443996	0	1	1697	27773	0.536579	100.099	32	105	7935	43126	BCL
Isthmian-Pacific moist forests	5	3.02349e+06	1	0	4	0.80713	24.78	2827.86	65.1132	24.2599	55.2223	38.1581	101.095	62.7142	9	251291	7	7	-0.824261	0	0	964	17197	0.551879	87.1852	17	78	4939	23268	BCL
Jalisco dry forests	6	1.95751e+06	2	2	3	0.80713	24.01	1052.8	113.669	20.4801	63.2818	36.8073	145.829	1027.71	10	460506	3	10	1.83759	0	13	703	3400	0.586985	55.9386	2	2	791	4227	ILW
Jamaican dry forests	0	NA	0	0	0	-0.0792275	25.3595	1524.12	50.7393	27.7963	62.2407	32.358	54.8222	66.2603	2	23	0	0	-0.824261	1	15	49	239	0.713812	46.5938	1	4	37	412	ILW
Jamaican moist forests	0	NA	0	0	0	-0.0792275	23.8246	1822.35	43.0898	27.786	57.3705	28.4191	57.6143	12.1054	2	23	0	0	-0.824261	1	0	80	946	0.653307	61.3054	2	6	246	1807	ILW
JapurÃ¡-SolimÃµes-Negro moist forests	12	1.31532e+06	2	2	7	-0.0792275	26.2042	2905.08	26.3306	9.65279	44.3805	47.6143	110.126	8.02221	13	22536	1	3	-0.0637315	0	0	208	4990	0.648033	71.3259	18	38	1211	5025	ILW
Juan FernÃ¡ndez Islands temperate forests	0	NA	0	0	0	-0.0792275	12.5632	1056	55.0218	41.8	59.1	49.7	NA	0	0	NA	0	0	-0.824261	1	0	0	1	NA	1.2357	0	1	0	2	ILW
JuruÃ¡-Purus moist forests	10	1.59614e+06	2	1	5	0.80713	26.0911	2565.83	41.3263	10.8062	42.9537	39.9743	153.819	15.0258	14	19187	2	3	-0.443996	0	0	38	1016	0.630059	76.995	14	16	154	1126	ILW
La Costa xeric shrublands	15	1.13045e+06	3	3	7	-0.0792275	25.2209	1119.51	70.3696	17.784	61.2091	39.4942	100.549	646.165	15	261727	5	7	-0.0637315	0	0	85	705	0.58683	54.8666	3	11	168	778	BCL
Lara-FalcÃ³n dry forests	11	1.17419e+06	2	2	6	-0.0792275	25.081	878.058	46.0573	20.7893	64.9448	37.8228	128.51	135.868	13	356972	5	6	-0.443996	0	1	6	164	0.620356	59.744	1	2	25	167	ILW
Leeward Islands moist forests	0	NA	0	0	0	-0.0792275	25.3376	1572.67	34.7077	29.9844	56.9375	29.3906	NA	0	0	3000	0	0	-0.824261	1	12	99	493	0.62496	51.0514	2	2	102	710	ILW
Lesser Antillean dry forests	0	93325.4	0	0	0	-0.0792275	26.1598	1724	38.8214	32.7059	59.9706	31.7059	NA	0	0	NA	0	0	-0.824261	1	56	45	295	0.625395	47.5741	1	3	46	366	ILW
Llanos	13	1.26598e+06	3	2	6	-0.0792275	27.099	1973.24	73.6567	11.7547	55.6589	46.3265	121.46	1284.29	12	45318	4	5	-0.443996	0	0	1227	16193	0.607347	67.4458	26	49	3638	16825	ILW
Low Monte	13	1.58047e+06	5	2	4	2.57985	14.5099	267.97	35.5705	15.5261	77.8396	62.8333	270.911	427.066	13	728418	1	6	1.07706	0	0	207	365	0.603029	3.76404	NA	NA	4	750	SLT
Madeira-TapajÃ³s moist forests	16	1.33222e+06	3	4	8	-0.965585	25.8396	2024.2	64.4014	7.38615	45.8657	45.9813	195.217	673.309	15	32177	3	5	-0.0637315	0	0	765	13888	0.626915	69.4377	46	67	3244	14522	ILW
Magdalena-UrabÃ¡ moist forests	7	1.52218e+06	1	2	4	-0.965585	27.5453	2263.54	55.0977	18.2881	57.5886	40.703	118.494	179.786	14	243495	7	6	-1.20453	0	0	752	11234	0.551887	87.8424	17	33	2340	10484	BCL
Magdalena Valley dry forests	7	1.79458e+06	1	2	3	-0.965585	25.2105	1824.05	41.0856	19.6846	58.649	39.1434	77.9723	130.22	24	197376	9	8	-1.20453	0	0	593	3954	0.607069	67.1627	6	10	740	4875	ILW
Magdalena Valley montane forests	6	1.73736e+06	1	2	3	-0.0792275	18.9905	2073.14	37.7863	24.7495	53.978	40.8085	127.987	111.613	20	266493	7	7	-0.824261	0	0	1521	25300	0.539793	86.8677	26	90	3533	22415	BCL
Magellanic subpolar forests	0	924444	0	0	0	-0.0792275	5.11982	1618.86	14.6046	36.6182	56.8557	52.0509	269.423	7.97406	5	758334	1	2	-0.443996	0	0	0	44	0.480637	6.22079	NA	NA	25	314	BCL
Malpelo Island xeric scrub	0	NA	0	0	0	-0.0792275	NA	NA	NA	NA	NA	NA	NA	NA	0	NA	0	0	-0.824261	0	0	NA	NA	NA	NA	NA	NA	NA	NA	ILW
MaraÃ±Ã³n dry forests	2	4.34247e+06	1	0	1	0.80713	18.5773	916.333	42.0257	21.1841	61.1801	42.7715	103.094	82.5924	14	377510	4	7	0.316533	0	0	35	305	0.578346	85.864	2	9	60	325	BCL
Maracaibo dry forests	10	1.33663e+06	2	2	5	-0.965585	26.7797	1152.34	53.8662	20.2112	64.1356	39.2753	91.137	236.015	16	341171	6	8	-0.0637315	0	0	23	482	0.583903	65.8881	3	8	137	519	BCL
MarajÃ³ vÃ¡rzea	11	950267	2	2	6	-0.965585	26.5991	2560.59	63.6431	16.5948	49.744	35.0417	77.1251	285.843	19	16258	3	5	-0.0637315	0	0	52	1982	0.644857	66.7614	6	18	311	2236	ILW
MaranhÃ£o BabaÃ§u forests	17	1.19862e+06	3	2	9	0.80713	26.6362	1500.55	91.8116	8.11453	53.2809	53.8309	176.503	2501.23	13	58000	3	5	-0.0637315	0	0	302	3119	0.677961	48.2607	5	9	556	3104	ILW
Mato Grosso tropical dry forests	20	1.37049e+06	4	6	9	-1.85194	25.3822	1926.34	75.5181	6.71527	49.0812	56.4222	193.326	1344.29	14	40358	4	6	-0.0637315	0	0	1554	25547	0.647545	61.1349	46	54	4509	26259	ILW
Mesoamerican Gulf-Caribbean mangroves	5	3.29997e+06	1	0	4	0.80713	25.9834	1712.33	60.9828	29.5941	68.3839	38.9713	82.1293	380.705	7	682610	5	6	-0.443996	1	17	690	7573	0.686082	59.6238	17	35	999	8477	ILW
Miskito pine forests	5	3.02349e+06	1	0	4	0.80713	25.5448	2706.48	53.9822	28.7039	57.1734	37.1453	79.6962	481.686	7	635062	6	5	-1.20453	0	7	32	649	0.607625	81.9888	2	4	93	812	ILW
Monte Alegre vÃ¡rzea	14	1.28699e+06	2	2	8	-0.0792275	26.7155	2315.47	48.8498	11.7892	45.4963	30.0971	152.393	97.2128	19	13911	2	5	0.316533	0	0	68	1544	0.647235	75.1397	16	15	366	1669	ILW
Motagua Valley thornscrub	6	3.85291e+06	1	1	4	-0.0792275	24.1847	1383.75	84.5941	23.25	62.6282	38.9679	98.5393	213.153	10	379647	7	12	1.07706	0	0	30	133	0.562582	36.0919	NA	NA	37	139	BCL
Napo moist forests	9	1.66566e+06	2	1	4	-0.0792275	25.6149	2968.63	19.1008	11.9021	46.4908	47.9926	198.983	47.3071	16	36527	3	6	0.316533	0	0	11541	127923	0.468438	114.801	43	82	7397	38718	BCL
Negro-Branco moist forests	11	1.35339e+06	2	2	6	-0.0792275	26.6076	2839.19	43.0561	8.549	45.624	54.1177	143.637	62.9484	12	22993	2	3	-0.443996	0	0	1725	31527	0.477866	74.5939	26	43	2384	15486	BCL
Northeast Brazil restingas	14	1.20554e+06	3	2	8	0.80713	27.3293	1547.91	101.324	14.1791	56.2274	50.7399	157.474	973.054	11	81704	3	4	-0.443996	0	0	23	333	0.781771	46.5847	3	0	45	378	ILW
Northern Andean pÃ¡ramo	5	2.19702e+06	2	1	2	0.80713	8.90918	1210.33	36.5025	33.0444	56.5073	49.8941	117.997	88.0363	22	217926	7	9	-0.0637315	0	0	40	2505	0.566541	73.8404	9	28	1689	1257	BCL
Northern Mesoamerican Pacific mangroves	5	2.30472e+06	2	0	3	1.69349	24.5195	674.652	113.594	23.7216	74.2527	39.5018	67.5774	76.1886	6	677008	3	6	0.316533	0	25	252	881	0.680531	44.3907	2	3	78	1219	SLT
Northwest Andean montane forests	4	2.29627e+06	1	1	2	-0.0792275	18.6875	2246.47	42.1649	28.7944	55.3274	41.5933	107.439	43.5694	19	237827	8	6	-1.58479	0	0	15471	64662	0.552631	125.209	25	90	5828	48240	BCL
Oaxacan montane forests	12	2.64654e+06	2	5	5	-2.7383	18.5457	1875.76	76.0727	26.6556	54.9416	39.0175	126.439	404.225	12	428172	5	15	2.97839	0	3	134	2267	0.506717	87.6676	4	17	313	3196	BCL
Orinoco Delta swamp forests	16	1.17354e+06	4	3	8	0.80713	26.3209	1802.3	43.1572	28.9768	54.6143	37.4072	87.7394	46.28	12	7283	4	6	-0.0637315	0	0	17	531	0.609561	65.5956	6	5	85	614	ILW
Orinoco wetlands	17	1.14404e+06	4	3	8	0.80713	26.6103	1498.88	49.5113	25.9442	59.2792	35.6675	92.6034	379.15	11	8338	5	6	-0.443996	0	0	3	25	0.588222	40.146	NA	NA	9	35	ILW
Panamanian dry forests	5	2.91478e+06	1	0	4	0.80713	26.8294	2048.29	71.5278	25.5364	59.3879	35.9879	47.6	29.6157	9	157945	6	5	-1.20453	0	0	155	1604	0.540816	80.3211	4	19	574	2012	BCL
Pantanal	20	1.36806e+06	4	6	9	-2.7383	25.702	1287.47	62.7532	10.2734	58.7291	57.3114	160.481	3020.64	19	181327	4	8	0.696798	0	0	559	3435	0.653091	50.3456	6	10	459	3581	ILW
Pantanos de Centla	6	3.85291e+06	1	1	4	-0.0792275	26.6744	1903.2	58.2713	25.9966	64.6358	38.674	96.3509	1359.65	8	497765	5	7	-0.0637315	0	2	571	2646	0.603982	74.5314	6	11	354	3265	ILW
Pantepui forests & shrublands	13	1.25272e+06	2	3	7	-0.0792275	23.0772	2530.94	56.0388	18.2204	49.4096	39.453	95.7279	41.6882	15	187012	3	5	-0.0637315	0	0	24	1107	0.64287	66.5564	3	17	148	1194	ILW
ParaguanÃ¡ xeric scrub	12	1.22021e+06	2	2	6	-0.0792275	25.9521	715.936	59.0702	23.1434	72.3346	42.8117	72.9667	40.2772	12	161442	6	6	-0.824261	0	0	11	45	0.659769	37.0956	NA	NA	6	54	SLT
ParanÃ¡ flooded savanna	21	1.5441e+06	6	6	7	-0.0792275	19.0029	1059.41	37.1425	24.5367	64.8314	36.5359	137.24	854.764	15	434675	3	9	1.45733	0	0	163	519	0.602524	26.1288	4	2	102	563	SLT
PatÃ­a valley dry forests	4	1.98701e+06	1	1	1	-0.0792275	23.6137	1838	42.9699	23.8831	59.3377	36.7468	95.3071	177.113	21	224492	8	6	-1.58479	0	0	28	139	0.595176	54.2022	NA	NA	19	157	ILW
Patagonian steppe	4	941280	2	1	1	0.80713	8.79175	272.994	32.9395	22.1234	75.7576	61.4143	225.506	31.0426	11	733365	0	4	0.696798	0	0	13	100	0.55786	2.0052	NA	NA	22	214	SLT
Pernambuco coastal forests	16	1.19835e+06	3	2	9	0.80713	23.815	1515.29	62.506	10.8182	54.8435	52.0612	61.2676	1263.8	15	356465	4	8	0.696798	0	0	337	5398	0.642559	56.9757	9	7	531	5418	ILW
Pernambuco interior forests	16	1.17878e+06	3	2	9	0.80713	23.7875	1222.27	62.0166	12.2199	57.6543	55.6313	65.0249	410.733	16	348245	3	8	1.07706	0	0	677	8757	0.677874	43.6835	12	15	874	8954	ILW
Peruvian Yungas	8	1.85595e+06	3	2	2	0.80713	14.7422	1258.16	58.1779	23.5479	57.5911	42.9179	139.25	76.0258	16	301068	3	7	0.696798	0	0	295	6064	0.539014	87.0389	17	58	1742	5752	BCL
PetÃ©n-Veracruz moist forests	6	3.81299e+06	1	1	4	-0.0792275	25.0517	2381.11	64.1181	28.0678	59.8105	39.9168	128.128	555.182	10	488669	5	9	0.696798	0	4	1577	22062	0.562529	70.0497	9	53	5344	26113	BCL
Puerto Rican dry forests	0	NA	0	0	0	-0.0792275	25.3218	1210.5	41.8102	28.4634	66.9878	32.9024	104.331	215.394	0	3000	0	1	-0.443996	1	9	138	726	0.743417	30.4837	1	6	132	1063	ILW
Puerto Rican moist forests	0	NA	0	0	0	-0.0792275	24.1351	1810.61	38.3717	25.6988	56.5097	27.7375	67.5333	6.5066	0	3000	0	1	-0.443996	1	16	507	4082	0.643901	47.2549	3	10	900	5663	ILW
Purus-Madeira moist forests	12	1.32275e+06	2	2	7	-0.0792275	26.2999	2214	53.3276	9.2387	42.843	35.6901	176.355	347.546	16	24541	2	4	-0.0637315	0	0	96	1846	0.625013	74.5156	21	22	299	1956	ILW
Purus vÃ¡rzea	10	1.55232e+06	2	1	5	-0.0792275	26.1978	2698.54	34.5145	11.8509	44.2947	38.5823	176.687	92.3465	14	19959	1	3	-0.0637315	0	0	232	5963	0.621894	82.2209	30	50	1681	5264	BCL
Rio Negro campinarana	12	1.2815e+06	2	2	7	-0.0792275	26.541	2716.79	36.6937	9.27619	46.2786	52.5002	92.2126	225.128	14	22253	2	3	-0.443996	0	0	36	1322	0.652229	61.302	5	18	282	1445	ILW
San FÃ©lix-San Ambrosio Islands temperate forests	0	NA	0	0	0	-0.0792275	16.3617	214	75.9339	NA	NA	NA	NA	NA	0	NA	0	0	-0.824261	1	0	NA	NA	NA	NA	NA	NA	NA	NA	ILW
San Lucan xeric scrub	2	4933800	2	0	0	1.69349	22.5102	298.231	130.375	13.6525	78.6525	38.6383	23.65	6.61423	5	880321	3	5	-0.0637315	0	35	108	300	0.703257	33.416	0	1	7	377	SLT
Santa Marta montane forests	8	1.36715e+06	1	2	5	-0.0792275	17.1172	1633.33	67.0992	24.5085	55.1441	42.8616	100.424	230.78	14	371009	6	6	-0.824261	0	0	44	366	0.5339	86.1944	1	11	68	347	BCL
Santa Marta pÃ¡ramo	8	1.36715e+06	1	2	5	-0.0792275	9.39916	1813.5	68.6562	30.4625	57.55	51.0625	159.55	58.6586	14	365726	5	6	-0.443996	0	10	0	20	0.62974	56.7261	0	1	0	30	ILW
Sechura desert	4	1.60745e+06	2	1	0	0.80713	15.2165	182.726	103.022	17.9873	77.3155	60.3242	131.932	21.026	7	538027	1	4	0.316533	0	0	131	685	0.54771	47.1732	0	5	108	782	BCL
Serra do Mar coastal forests	22	1.37519e+06	5	4	10	0.80713	19.3779	1578.28	45.7996	12.4872	51.7942	44.2768	96.6186	86.7626	18	242532	3	10	1.83759	0	0	2646	31799	0.652326	44.7091	14	20	3791	32316	ILW
Sierra de la Laguna dry forests	2	4933800	2	0	0	1.69349	21.7491	402.167	134.676	16.7276	76.1276	42.3	28.7667	8.67922	6	1056331	3	6	0.316533	0	23	53	180	0.617978	23.0883	NA	NA	6	228	SLT
Sierra de la Laguna pine-oak forests	2	4933800	2	0	0	1.69349	18.7498	574	129.378	20.4474	70.4737	44.0132	NA	0	5	1136790	3	5	-0.0637315	0	0	8	98	0.555917	16.943	NA	NA	0	129	SLT
Sierra de los Tuxtlas	6	3.85291e+06	1	1	4	-0.0792275	24.5466	2063	72.0442	24.7096	57.8824	39.1728	47.55	16.1937	9	536423	4	7	0.316533	0	6	279	4320	0.5264	81.1191	5	15	1202	4708	BCL
Sierra Madre de Chiapas moist forests	6	3.85291e+06	1	1	4	-0.0792275	24.2317	2371.72	92.2064	21.1745	57.0352	37.8268	95.5315	304.125	10	407111	5	12	1.83759	0	2	180	2593	0.529527	78.3185	1	24	523	3066	BCL
Sierra Madre de Oaxaca pine-oak forests	10	2.85298e+06	2	4	4	-1.85194	19.4569	1282.77	86.05	24.6553	58.7356	39.2603	119.628	422.992	8	489207	6	14	2.21786	0	2	83	1082	0.523313	69.0185	4	11	136	1332	BCL
Sierra Madre del Sur pine-oak forests	6	3.06336e+06	2	1	3	-0.0792275	20.9495	1113.83	102.718	22.0312	59.5649	36.8068	100.729	852.69	6	731141	3	8	1.07706	0	4	218	2827	0.542762	60.6	1	6	358	3268	BCL
Sinaloan dry forests	5	2.52032e+06	2	2	1	-0.0792275	23.3699	885.432	114.453	25.9578	67.2227	35.857	121.406	253.386	8	616477	3	9	1.45733	0	2	1124	3771	0.551748	42.0504	2	3	733	4488	SLT
SinÃº Valley dry forests	9	1.35692e+06	1	2	5	-0.965585	27.1593	1421.64	64.477	19.5687	62.8663	37.9896	83.4891	419.059	14	304746	6	6	-0.824261	0	0	141	1371	0.516011	86.9605	8	6	400	1429	BCL
SolimÃµes-JapurÃ¡ moist forests	9	1.61354e+06	2	1	5	0.80713	26.123	3015.69	18.2918	11.2902	44.8765	49.8264	106.855	0.81766	14	18682	1	3	-0.0637315	0	0	2003	12023	0.591985	96.3792	36	60	2354	8054	BCL
South American Pacific mangroves	3	2.63624e+06	1	0	2	0.80713	25.6347	2853.77	64.2883	23.6453	57.1791	41.1678	82.95	10.3703	9	5801	6	3	-1.96505	0	0	158	5812	0.490495	67.412	11	36	375	1563	BCL
Southern Andean steppe	5	2.67219e+06	2	2	0	0.80713	2.54734	247.078	64.2373	19.0609	74.9226	55.9858	228.461	24.0693	12	607278	1	4	0.316533	0	0	10	54	0.654722	2.58003	NA	NA	1	89	SLT
Southern Andean Yungas	18	1.74097e+06	6	4	6	1.69349	18.7738	745.228	88.9258	15.1371	59.6574	44.6657	141.863	407.738	25	319306	4	11	1.83759	0	0	721	2269	0.578448	41.4708	2	8	225	2554	SLT
Southern Atlantic Brazilian mangroves	18	1.24399e+06	4	3	9	0.80713	23.9548	1672.34	50.7247	17.7679	54.5551	51.6667	110.739	234.587	18	259547	4	8	0.696798	0	0	524	5373	0.677935	40.7195	13	14	558	5661	ILW
Southern Cone Mesopotamian savanna	24	1.54217e+06	7	5	9	1.69349	20.5759	1553.96	20.652	15.1386	57.7999	43.121	139.496	789.541	14	357657	3	6	0.316533	0	0	119	694	0.609656	36.1701	2	2	153	598	ILW
Southern Mesoamerican Pacific mangroves	5	3.02349e+06	1	0	4	0.80713	27.4521	1888.48	93.2399	24.6069	63.0267	37.105	58.2125	103.873	9	405037	6	8	-0.0637315	0	0	124	1254	0.657835	67.418	4	8	237	1488	ILW
Southern Pacific dry forests	7	3.35733e+06	1	2	4	-0.965585	25.5257	1157.09	109.476	16.5927	62.3873	38.4939	119.248	473.257	8	559277	4	10	1.45733	0	8	1727	7420	0.581832	45.6247	3	10	1122	9301	SLT
Southwest Amazon moist forests	10	1.64767e+06	2	2	5	-0.0792275	25.3125	2165.22	48.3713	12.7612	48.1997	39.2691	133.129	225.263	15	60736	4	5	-0.443996	0	0	11456	114329	0.520884	80.3876	56	88	8909	42704	BCL
St. Peter and St. Paul Rocks	0	NA	0	0	0	-0.0792275	NA	NA	NA	NA	NA	NA	NA	NA	0	NA	0	0	-0.824261	0	0	NA	NA	NA	NA	NA	NA	NA	NA	ILW
Talamancan montane forests	5	3.02349e+06	1	0	4	0.80713	18.7714	3133.29	45.9143	35.1685	53.4579	41.2219	91.1	11.3492	12	356694	7	9	-0.0637315	0	0	471	10962	0.533372	82.9905	15	93	2527	15774	BCL
TapajÃ³s-Xingu moist forests	18	1.27965e+06	4	4	9	-0.965585	25.6851	2038.39	65.377	7.858	46.8975	41.5766	203.865	564.009	16	106975	3	5	-0.0637315	0	0	110	2363	0.645467	68.3881	11	13	339	2624	ILW
TehuacÃ¡n Valley matorral	12	2.37096e+06	2	6	4	-2.7383	16.0495	553.367	85.7635	24.4897	71.0294	39.2779	290.276	178.593	14	443050	5	16	3.35865	0	4	565	723	0.592833	30.1145	2	0	159	1080	SLT
Tocantins/Pindare moist forests	18	1.18514e+06	3	4	9	-0.965585	26.1781	2062.48	75.4525	9.20062	48.7097	45.3492	124.306	961.87	20	9356	2	6	0.696798	0	0	341	5260	0.640493	63.9928	20	21	1073	5819	ILW
Trans-Mexican Volcanic Belt pine-oak forests	10	2.07026e+06	2	4	4	-1.85194	16.7271	952.948	99.7707	25.7015	62.1076	36.6149	111.989	860.931	11	493759	4	12	2.21786	0	3	820	4540	0.506145	64.3689	2	6	1029	5782	BCL
Trindade-Martin Vaz Islands tropical forests	0	NA	0	0	0	-0.0792275	NA	NA	NA	NA	NA	NA	NA	NA	0	NA	0	0	-0.824261	1	0	NA	NA	NA	NA	NA	NA	NA	NA	ILW
Trinidad and Tobago dry forest	6	1.25271e+06	2	1	4	0.80713	26.6126	1733	45.4251	28.8889	59.7778	30.5	66	114.035	6	9531	4	2	-1.58479	1	0	26	50	0.592457	88.2207	0	1	17	64	BCL
Trinidad and Tobago moist forest	3	1.25271e+06	1	0	2	-0.0792275	26.0697	1998.93	44.0687	28.9937	58.4462	30.8196	76.55	6.98909	4	10820	3	1	-1.58479	1	5	97	373	0.631773	70.6134	6	7	66	405	ILW
Tumbes-Piura dry forests	1	4987160	1	0	0	0.80713	22.637	243.167	144.142	16.0379	70.0349	52.8487	149.056	93.962	5	502792	4	4	-0.824261	0	0	51	142	0.5623	73.4161	1	8	42	158	BCL
UatumÃ£-Trombetas moist forests	16	1.20784e+06	3	2	8	-0.0792275	26.1799	2217.31	51.6434	7.89153	46.7137	41.7908	140.883	117.856	16	75006	3	6	0.316533	0	0	266	17910	0.664942	71.4598	33	39	4538	19308	ILW
Ucayali moist forests	8	1.73012e+06	2	1	4	0.80713	25.1749	2095.28	32.0112	14.178	49.7944	38.1195	133.446	282.146	17	165659	5	7	-0.0637315	0	0	1015	16315	0.56614	92.936	29	66	3135	9017	BCL
Uruguayan savanna	22	1.58384e+06	6	5	8	0.80713	18.2282	1402.47	12.4019	18.6672	59.3526	40.1537	144.187	23.368	16	362215	2	6	0.696798	0	0	687	3190	0.646111	26.3696	6	6	357	3588	SLT
Valdivian temperate forests	1	3.81494e+06	1	1	0	-0.0792275	8.21595	1498.35	55.555	31.061	56.9984	50.5907	277.082	388.114	9	798479	2	3	-0.443996	0	0	6	652	0.500252	8.92114	1	1	411	1348	BCL
Venezuelan Andes montane forests	15	1.10461e+06	3	3	7	-0.0792275	20.3376	1356.81	51.0591	22.1395	55.7587	40.5229	105.476	140.664	20	291975	7	10	0.316533	0	0	43	1073	0.565431	71.2988	5	18	178	1153	BCL
Veracruz dry forests	15	2.13248e+06	3	7	5	-3.62466	24.8518	1266.32	99.7363	24.0437	63.4345	40.1463	93.4167	90.0215	13	370593	5	15	2.97839	0	7	416	2074	0.532321	45.7144	2	6	324	2632	SLT
Veracruz moist forests	13	2.45863e+06	3	6	4	-3.62466	23.6329	1202.62	74.675	26.7589	71.2851	39.102	275.399	110.189	12	514667	4	11	1.83759	0	8	1053	8180	0.547583	67.0043	3	14	1735	9638	BCL
Veracruz montane forests	16	2.06887e+06	3	8	5	-4.51102	19.3849	1621.81	76.6051	24.2836	59.152	38.8918	119.447	75.6671	15	406511	6	15	2.59812	0	2	40	968	0.513451	93.4126	0	5	198	1214	BCL
Western Ecuador moist forests	2	4.34429e+06	1	0	1	0.80713	24.7117	1919.68	84.0153	20.8189	55.1191	40.6756	100.127	43.5868	16	326587	6	2	-2.34532	0	0	435	9298	0.453594	127.575	10	46	1094	4104	BCL
Windward Islands moist forests	0	NA	0	0	0	-0.0792275	25.2893	2032.67	38.9864	32.5234	55.0312	29.4766	NA	0	0	NA	0	0	-0.824261	1	30	79	664	0.593287	58.606	2	7	97	871	ILW
Xingu-Tocantins-Araguaia moist forests	20	1.32748e+06	4	5	9	-0.965585	25.4794	1989.3	68.8415	8.40732	48.7062	43.0035	158.125	1003.62	18	164238	3	6	0.316533	0	0	201	3785	0.641483	61.8239	6	16	548	4250	ILW
YucatÃ¡n dry forests	6	3.85291e+06	1	1	4	-0.0792275	25.8334	1103.79	68.4071	32.11	73.6819	41.4645	166.736	1584.9	8	7110	5	6	-0.443996	0	7	1280	11234	0.607873	46.0628	3	11	1239	9043	ILW
YucatÃ¡n moist forests	6	3.85291e+06	1	1	4	-0.0792275	25.6973	1190.3	62.2129	40.2971	71.676	41.1861	160.157	808.125	10	387740	5	7	-0.0637315	0	10	24073	33467	0.645984	54.6388	6	21	3464	16823	SLT

## Sheet: Abbreviations and Units
Abbreviationd in the Ecoregion Level Data
Abbreviation	Variable Name and Unit
Mrich	Megafauna Species Richness
Mbm	Megafauna Mean Body Mass (g)
MGrich	Mega-Grazer Richness
MBrich	Mega-Browser Richness
MMfrich	Mega-Mixed Feeder Richness
MGBdif	Mega Grazer-Browser Richness Difference
MAT	Mean Annual Temperature (oC)
MAR	Mean Annual Rainfall (mm)
RS	Rainfall Seasonality (index)
CEC	Soil Cation Exchange Capacity (cmlc.kg-1)
pH	Soil pH
SND	Soil Sand Content (%)
FI	Fire Intensity (MW)
FF	Fire Frequency (Counts)
Hrich	Extant Mammal Species Richness
Hbm	Extant Mammal Mean Body Mass
HBrich	Extant Browser Richness
HGrich	Extant Grazer Body Mass (g)
HGBdif	Extant Grazer-Browser Richness Difference
INSUL	Insularity (presence-absence)
HUR	Hurricanes (count)
SSp	Stem Spines (presence-absence)
WD	Wood Density (g.cm-3)
LSz	Leaf Size (cm2)
LSp	Leaf Spines (presence-absence)
LAT	Latex (presence-absence)

## Sheet: Megafauna Species per Ecoregion
Ecoregion	Abrocoma_bennettii	Abrocoma_boliviensis	Abrocoma_budini	Abrocoma_cinerea	Abrocoma_famatina	Abrocoma_shistacea	Abrocoma_uspallata	Abrocoma_vaccarum	Aconaemys_fuscus	Aconaemys_porteri	Aconaemys_sagei	Aepeomys_lugens	Aepeomys_reigi	Alouatta_arctoidea	Alouatta_belzebul	Alouatta_caraya	Alouatta_discolor	Alouatta_guariba	Alouatta_macconnelli	Alouatta_nigerrima	Alouatta_palliata	Alouatta_pigra	Alouatta_sara	Alouatta_ululata	Andalgalomys_olrogi	Andalgalomys_pearsoni	Andinomys_edax	Antilocapra_americana	Ateles_hybridus	Baiomys_musculus	Baiomys_taylori	Bibimys_chacoensis	Bibimys_labiosus	Bibimys_torresi	Blastocerus_dichotomus	Boromys_offella	Boromys_torrei	Brachyteles_arachnoides	Brachyteles_hypoxanthus	Bradypus_pygmaeus	Bradypus_torquatus	Bradypus_tridactylus	Bradypus_variegatus	Brotomys_voratus	Callicebus_baptista	Callistomys_pictus	Calomys_boliviae	Calomys_callidus	Calomys_callosus
Alto ParanÃ¡ Atlantic forests	0	0	0	0	0	0	0	0	0	0	0	0	0	0	0	1	0	1	0	0	0	0	0	0	0	0	0	0	0	0	0	1	1	0	1	0	0	1	1	0	1	0	1	0	0	0	0	0	1
Amazon-Orinoco-Southern Caribbean mangroves	0	0	0	0	0	0	0	0	0	0	0	0	0	0	1	0	0	0	1	0	1	0	0	1	0	0	0	0	0	0	0	0	0	0	0	0	0	0	0	0	0	1	1	0	0	0	0	0	0
Apure-Villavicencio dry forests	0	0	0	0	0	0	0	0	0	0	0	1	0	1	0	0	0	0	0	0	0	0	0	0	0	0	0	0	1	0	0	0	0	0	0	0	0	0	0	0	0	0	1	0	0	0	0	0	0
Araucaria moist forests	0	0	0	0	0	0	0	0	0	0	0	0	0	0	0	0	0	1	0	0	0	0	0	0	0	0	0	0	0	0	0	0	1	0	1	0	0	1	0	0	0	0	0	0	0	0	0	0	0
Araya and Paria xeric scrub	0	0	0	0	0	0	0	0	0	0	0	0	0	1	0	0	0	0	1	0	0	0	0	0	0	0	0	0	0	0	0	0	0	0	0	0	0	0	0	0	0	0	0	0	0	0	0	0	0
Atacama desert	0	0	0	1	0	0	0	0	0	0	0	0	0	0	0	0	0	0	0	0	0	0	0	0	0	0	1	0	0	0	0	0	0	0	0	0	0	0	0	0	0	0	0	0	0	0	0	0	0
Atlantic Coast restingas	0	0	0	0	0	0	0	0	0	0	0	0	0	0	1	0	0	1	0	0	0	0	0	0	0	0	0	0	0	0	0	0	0	0	1	0	0	0	1	0	1	0	1	0	0	1	0	0	1
Bahamian-Antillean mangroves	0	0	0	0	0	0	0	0	0	0	0	0	0	0	0	0	0	0	0	0	0	0	0	0	0	0	0	0	0	0	0	0	0	0	0	1	1	0	0	0	0	0	0	0	0	0	0	0	0
Bahia coastal forests	0	0	0	0	0	0	0	0	0	0	0	0	0	0	0	0	0	1	0	0	0	0	0	0	0	0	0	0	0	0	0	0	0	0	0	0	0	0	1	0	1	0	1	0	0	1	0	0	1
Bahia interior forests	0	0	0	0	0	0	0	0	0	0	0	0	0	0	0	1	0	1	0	0	0	0	0	0	0	0	0	0	0	0	0	0	1	0	1	0	0	1	1	0	1	0	1	0	0	0	0	0	1
BajÃ­o dry forests	0	0	0	0	0	0	0	0	0	0	0	0	0	0	0	0	0	0	0	0	0	0	0	0	0	0	0	1	0	1	1	0	0	0	0	0	0	0	0	0	0	0	0	0	0	0	0	0	0
Balsas dry forests	0	0	0	0	0	0	0	0	0	0	0	0	0	0	0	0	0	0	0	0	0	0	0	0	0	0	0	0	0	1	1	0	0	0	0	0	0	0	0	0	0	0	0	0	0	0	0	0	0
Belizian pine savannas	0	0	0	0	0	0	0	0	0	0	0	0	0	0	0	0	0	0	0	0	0	1	0	0	0	0	0	0	0	0	0	0	0	0	0	0	0	0	0	0	0	0	0	0	0	0	0	0	0
Beni savanna	0	0	0	0	0	0	0	0	0	0	0	0	0	0	0	1	0	0	0	0	0	0	1	0	0	0	0	0	0	0	0	0	0	0	1	0	0	0	0	0	0	0	1	0	0	0	0	0	1
Bolivian montane dry forests	0	1	0	1	0	0	0	0	0	0	0	0	0	0	0	0	0	0	0	0	0	0	1	0	0	0	1	0	0	0	0	0	0	0	0	0	0	0	0	0	0	0	1	0	0	0	1	0	1
Bolivian Yungas	0	0	0	1	0	0	0	0	0	0	0	0	0	0	0	1	0	0	0	0	0	0	1	0	0	0	1	0	0	0	0	0	0	0	0	0	0	0	0	0	0	0	1	0	0	0	1	0	1
Caatinga	0	0	0	0	0	0	0	0	0	0	0	0	0	0	1	1	0	1	0	0	0	0	0	1	0	0	0	0	0	0	0	0	0	0	1	0	0	0	0	0	1	0	1	0	0	1	0	0	1
Caatinga Enclaves moist forests	0	0	0	0	0	0	0	0	0	0	0	0	0	0	0	0	0	0	0	0	0	0	0	1	0	0	0	0	0	0	0	0	0	0	0	0	0	0	0	0	0	0	1	0	0	0	0	0	1
Campos Rupestres montane savanna	0	0	0	0	0	0	0	0	0	0	0	0	0	0	0	0	0	1	0	0	0	0	0	0	0	0	0	0	0	0	0	0	1	0	0	0	0	1	0	0	0	0	1	0	0	0	0	0	0
Caqueta moist forests	0	0	0	0	0	0	0	0	0	0	0	0	0	0	0	0	0	0	0	0	0	0	0	0	0	0	0	0	0	0	0	0	0	0	0	0	0	0	0	0	0	0	1	0	0	0	0	0	0
Caribbean shrublands	0	0	0	0	0	0	0	0	0	0	0	0	0	1	0	0	0	0	0	0	0	0	0	0	0	0	0	0	0	0	0	0	0	0	0	0	0	0	0	0	0	0	1	0	0	0	0	0	0
Catatumbo moist forests	0	0	0	0	0	0	0	0	0	0	0	1	0	1	0	0	0	0	0	0	0	0	0	0	0	0	0	0	1	0	0	0	0	0	0	0	0	0	0	0	0	0	1	0	0	0	0	0	0
Cauca Valley dry forests	0	0	0	0	0	0	0	0	0	0	0	0	0	0	0	0	0	0	0	0	1	0	0	0	0	0	0	0	0	0	0	0	0	0	0	0	0	0	0	0	0	0	1	0	0	0	0	0	0
Cauca Valley montane forests	0	0	0	0	0	0	0	0	0	0	0	0	0	0	0	0	0	0	0	0	0	0	0	0	0	0	0	0	1	0	0	0	0	0	0	0	0	0	0	0	0	0	1	0	0	0	0	0	0
Cayos Miskitos-San AndrÃ©s and Providencia moist forests	0	0	0	0	0	0	0	0	0	0	0	0	0	0	0	0	0	0	0	0	1	0	0	0	0	0	0	0	0	0	0	0	0	0	0	0	0	0	0	0	0	0	1	0	0	0	0	0	0
Central American Atlantic moist forests	0	0	0	0	0	0	0	0	0	0	0	0	0	0	0	0	0	0	0	0	1	1	0	0	0	0	0	0	0	1	0	0	0	0	0	0	0	0	0	0	0	0	1	0	0	0	0	0	0
Central American dry forests	0	0	0	0	0	0	0	0	0	0	0	0	0	0	0	0	0	0	0	0	1	0	0	0	0	0	0	0	0	1	0	0	0	0	0	0	0	0	0	0	0	0	1	0	0	0	0	0	0
Central American montane forests	0	0	0	0	0	0	0	0	0	0	0	0	0	0	0	0	0	0	0	0	1	0	0	0	0	0	0	0	0	1	0	0	0	0	0	0	0	0	0	0	0	0	0	0	0	0	0	0	0
Central American pine-oak forests	0	0	0	0	0	0	0	0	0	0	0	0	0	0	0	0	0	0	0	0	1	1	0	0	0	0	0	0	0	1	0	0	0	0	0	0	0	0	0	0	0	0	1	0	0	0	0	0	0
Central Andean dry puna	0	0	0	1	0	0	0	0	0	0	0	0	0	0	0	0	0	0	0	0	0	0	0	0	0	0	1	0	0	0	0	0	0	0	0	0	0	0	0	0	0	0	0	0	0	0	0	0	0
Central Andean puna	1	0	0	1	0	0	0	0	0	0	0	0	0	0	0	0	0	0	0	0	0	0	1	0	0	0	1	0	0	0	0	0	0	0	0	0	0	0	0	0	0	0	0	0	0	0	1	0	0
Central Andean wet puna	0	0	0	1	0	0	0	0	0	0	0	0	0	0	0	0	0	0	0	0	0	0	0	0	0	0	1	0	0	0	0	0	0	0	0	0	0	0	0	0	0	0	1	0	0	0	1	0	0
Cerrado	0	0	0	0	0	0	0	0	0	0	0	0	0	0	1	1	0	1	0	0	0	0	0	0	0	0	0	0	0	0	0	0	1	0	1	0	0	1	1	0	0	0	1	0	0	0	0	0	1
Chiapas Depression dry forests	0	0	0	0	0	0	0	0	0	0	0	0	0	0	0	0	0	0	0	0	1	0	0	0	0	0	0	0	0	1	0	0	0	0	0	0	0	0	0	0	0	0	0	0	0	0	0	0	0
Chiapas montane forests	0	0	0	0	0	0	0	0	0	0	0	0	0	0	0	0	0	0	0	0	0	1	0	0	0	0	0	0	0	1	0	0	0	0	0	0	0	0	0	0	0	0	0	0	0	0	0	0	0
Chilean Matorral	1	0	0	0	0	0	0	0	1	0	1	0	0	0	0	0	0	0	0	0	0	0	0	0	0	0	0	0	0	0	0	0	0	0	0	0	0	0	0	0	0	0	0	0	0	0	0	0	0
Chimalapas montane forests	0	0	0	0	0	0	0	0	0	0	0	0	0	0	0	0	0	0	0	0	1	0	0	0	0	0	0	0	0	1	0	0	0	0	0	0	0	0	0	0	0	0	0	0	0	0	0	0	0
Chiquitano dry forests	0	0	0	0	0	0	0	0	0	0	0	0	0	0	0	1	0	0	0	0	0	0	1	0	0	1	0	0	0	0	0	0	0	0	1	0	0	0	0	0	0	0	1	0	0	0	0	0	1
ChocÃ³-DariÃ©n moist forests	0	0	0	0	0	0	0	0	0	0	0	0	0	0	0	0	0	0	0	0	1	0	0	0	0	0	0	0	0	0	0	0	0	0	0	0	0	0	0	0	0	0	1	0	0	0	0	0	0
Clipperton Island shrub and grasslands	0	0	0	0	0	0	0	0	0	0	0	0	0	0	0	0	0	0	0	0	0	0	0	0	0	0	0	0	0	0	0	0	0	0	0	0	0	0	0	0	0	0	0	0	0	0	0	0	0
Cocos Island moist forests	0	0	0	0	0	0	0	0	0	0	0	0	0	0	0	0	0	0	0	0	0	0	0	0	0	0	0	0	0	0	0	0	0	0	0	0	0	0	0	0	0	0	0	0	0	0	0	0	0
Cordillera Central pÃ¡ramo	0	0	0	0	0	0	0	0	0	0	0	0	0	0	0	0	0	0	0	0	0	0	0	0	0	0	0	0	0	0	0	0	0	0	0	0	0	0	0	0	0	0	1	0	0	0	0	0	0
Cordillera de Merida pÃ¡ramo	0	0	0	0	0	0	0	0	0	0	0	1	1	1	0	0	0	0	0	0	0	0	0	0	0	0	0	0	1	0	0	0	0	0	0	0	0	0	0	0	0	0	1	0	0	0	0	0	0
Cordillera La Costa montane forests	0	0	0	0	0	0	0	0	0	0	0	0	0	1	0	0	0	0	0	0	0	0	0	0	0	0	0	0	1	0	0	0	0	0	0	0	0	0	0	0	0	0	1	0	0	0	0	0	0
Cordillera Oriental montane forests	0	0	0	0	0	0	0	0	0	0	0	1	0	0	0	0	0	0	0	0	0	0	0	0	0	0	0	0	1	0	0	0	0	0	0	0	0	0	0	0	0	0	1	0	0	0	0	0	0
Costa Rican seasonal moist forests	0	0	0	0	0	0	0	0	0	0	0	0	0	0	0	0	0	0	0	0	1	0	0	0	0	0	0	0	0	0	0	0	0	0	0	0	0	0	0	0	0	0	1	0	0	0	0	0	0
Cuban cactus scrub	0	0	0	0	0	0	0	0	0	0	0	0	0	0	0	0	0	0	0	0	0	0	0	0	0	0	0	0	0	0	0	0	0	0	0	1	1	0	0	0	0	0	0	0	0	0	0	0	0
Cuban dry forests	0	0	0	0	0	0	0	0	0	0	0	0	0	0	0	0	0	0	0	0	0	0	0	0	0	0	0	0	0	0	0	0	0	0	0	1	1	0	0	0	0	0	0	0	0	0	0	0	0
Cuban moist forests	0	0	0	0	0	0	0	0	0	0	0	0	0	0	0	0	0	0	0	0	0	0	0	0	0	0	0	0	0	0	0	0	0	0	0	1	1	0	0	0	0	0	0	0	0	0	0	0	0
Cuban pine forests	0	0	0	0	0	0	0	0	0	0	0	0	0	0	0	0	0	0	0	0	0	0	0	0	0	0	0	0	0	0	0	0	0	0	0	1	1	0	0	0	0	0	0	0	0	0	0	0	0
Cuban wetlands	0	0	0	0	0	0	0	0	0	0	0	0	0	0	0	0	0	0	0	0	0	0	0	0	0	0	0	0	0	0	0	0	0	0	0	1	1	0	0	0	0	0	0	0	0	0	0	0	0
Dry Chaco	0	0	1	1	0	0	0	0	0	0	0	0	0	0	0	1	0	0	0	0	0	0	1	0	1	1	1	0	0	0	0	0	0	0	1	0	0	0	0	0	0	0	1	0	0	0	1	0	1
Eastern Cordillera Real montane forests	0	0	0	0	0	0	0	0	0	0	0	0	0	0	0	0	0	0	0	0	1	0	0	0	0	0	0	0	0	0	0	0	0	0	0	0	0	0	0	0	0	0	1	0	0	0	0	0	0
Eastern Panamanian montane forests	0	0	0	0	0	0	0	0	0	0	0	0	0	0	0	0	0	0	0	0	1	0	0	0	0	0	0	0	0	0	0	0	0	0	0	0	0	0	0	0	0	0	1	0	0	0	0	0	0
Ecuadorian dry forests	0	0	0	0	0	0	0	0	0	0	0	0	0	0	0	0	0	0	0	0	1	0	0	0	0	0	0	0	0	0	0	0	0	0	0	0	0	0	0	0	0	0	1	0	0	0	0	0	0
Enriquillo wetlands	0	0	0	0	0	0	0	0	0	0	0	0	0	0	0	0	0	0	0	0	0	0	0	0	0	0	0	0	0	0	0	0	0	0	0	0	0	0	0	0	0	0	0	1	0	0	0	0	0
Espinal	0	0	0	0	0	0	0	0	0	0	0	0	0	0	0	1	0	0	0	0	0	0	0	0	0	0	0	0	0	0	0	0	0	0	1	0	0	0	0	0	0	0	0	0	0	0	0	1	0
Everglades flooded grasslands	0	0	0	0	0	0	0	0	0	0	0	0	0	0	0	0	0	0	0	0	0	0	0	0	0	0	0	0	0	0	0	0	0	0	0	0	0	0	0	0	0	0	0	0	0	0	0	0	0
Fernando de Noronha-Atol das Rocas moist forests	0	0	0	0	0	0	0	0	0	0	0	0	0	0	0	0	0	0	0	0	0	0	0	0	0	0	0	0	0	0	0	0	0	0	0	0	0	0	0	0	0	0	0	0	0	0	0	0	0
GalÃ¡pagos Islands xeric scrub	0	0	0	0	0	0	0	0	0	0	0	0	0	0	0	0	0	0	0	0	0	0	0	0	0	0	0	0	0	0	0	0	0	0	0	0	0	0	0	0	0	0	0	0	0	0	0	0	0
Guajira-Barranquilla xeric scrub	0	0	0	0	0	0	0	0	0	0	0	0	0	0	0	0	0	0	0	0	1	0	0	0	0	0	0	0	1	0	0	0	0	0	0	0	0	0	0	0	0	0	1	0	0	0	0	0	0
Guayaquil flooded grasslands	0	0	0	0	0	0	0	0	0	0	0	0	0	0	0	0	0	0	0	0	1	0	0	0	0	0	0	0	0	0	0	0	0	0	0	0	0	0	0	0	0	0	1	0	0	0	0	0	0
Guianan freshwater swamp forests	0	0	0	0	0	0	0	0	0	0	0	0	0	0	0	0	0	0	1	0	0	0	0	0	0	0	0	0	0	0	0	0	0	0	0	0	0	0	0	0	0	1	0	0	0	0	0	0	0
Guianan Highlands moist forests	0	0	0	0	0	0	0	0	0	0	0	0	0	0	0	0	0	0	1	0	0	0	0	0	0	0	0	0	0	0	0	0	0	0	0	0	0	0	0	0	0	1	1	0	0	0	0	0	0
Guianan lowland moist forests	0	0	0	0	0	0	0	0	0	0	0	0	0	1	0	0	0	0	1	0	0	0	0	0	0	0	0	0	0	0	0	0	0	0	0	0	0	0	0	0	0	1	0	0	0	0	0	0	0
Guianan piedmont moist forests	0	0	0	0	0	0	0	0	0	0	0	0	0	1	0	0	0	0	1	0	0	0	0	0	0	0	0	0	0	0	0	0	0	0	0	0	0	0	0	0	0	1	1	0	0	0	0	0	0
Guianan savanna	0	0	0	0	0	0	0	0	0	0	0	0	0	0	0	0	0	0	1	0	0	0	0	0	0	0	0	0	0	0	0	0	0	0	0	0	0	0	0	0	0	1	1	0	0	0	0	0	0
Gurupa vÃ¡rzea	0	0	0	0	0	0	0	0	0	0	0	0	0	0	1	0	1	0	1	0	0	0	0	0	0	0	0	0	0	0	0	0	0	0	0	0	0	0	0	0	0	0	1	0	0	0	0	0	0
High Monte	0	0	0	1	1	1	0	0	0	0	0	0	0	0	0	0	0	0	0	0	0	0	0	0	1	0	1	0	0	0	0	0	0	0	0	0	0	0	0	0	0	0	0	0	0	0	0	0	0
Hispaniolan dry forests	0	0	0	0	0	0	0	0	0	0	0	0	0	0	0	0	0	0	0	0	0	0	0	0	0	0	0	0	0	0	0	0	0	0	0	0	0	0	0	0	0	0	0	1	0	0	0	0	0
Hispaniolan moist forests	0	0	0	0	0	0	0	0	0	0	0	0	0	0	0	0	0	0	0	0	0	0	0	0	0	0	0	0	0	0	0	0	0	0	0	0	0	0	0	0	0	0	0	1	0	0	0	0	0
Hispaniolan pine forests	0	0	0	0	0	0	0	0	0	0	0	0	0	0	0	0	0	0	0	0	0	0	0	0	0	0	0	0	0	0	0	0	0	0	0	0	0	0	0	0	0	0	0	1	0	0	0	0	0
Humid Chaco	0	0	0	0	0	0	0	0	0	0	0	0	0	0	0	1	0	0	0	0	0	0	0	0	0	1	0	0	0	0	0	1	1	0	1	0	0	0	0	0	0	0	0	0	0	0	0	1	1
Humid Pampas	0	0	0	0	0	0	0	0	0	0	0	0	0	0	0	0	0	0	0	0	0	0	0	0	0	0	0	0	0	0	0	0	0	1	1	0	0	0	0	0	0	0	0	0	0	0	0	1	0
Iquitos vÃ¡rzea	0	0	0	0	0	0	0	0	0	0	0	0	0	0	0	0	0	0	0	0	0	0	1	0	0	0	0	0	0	0	0	0	0	0	1	0	0	0	0	0	0	0	1	0	0	0	0	0	0
Islas Revillagigedo dry forests	0	0	0	0	0	0	0	0	0	0	0	0	0	0	0	0	0	0	0	0	0	0	0	0	0	0	0	0	0	0	0	0	0	0	0	0	0	0	0	0	0	0	0	0	0	0	0	0	0
Isthmian-Atlantic moist forests	0	0	0	0	0	0	0	0	0	0	0	0	0	0	0	0	0	0	0	0	1	0	0	0	0	0	0	0	0	0	0	0	0	0	0	0	0	0	0	0	0	0	1	0	0	0	0	0	0
Isthmian-Pacific moist forests	0	0	0	0	0	0	0	0	0	0	0	0	0	0	0	0	0	0	0	0	1	0	0	0	0	0	0	0	0	0	0	0	0	0	0	0	0	0	0	0	0	0	1	0	0	0	0	0	0
Jalisco dry forests	0	0	0	0	0	0	0	0	0	0	0	0	0	0	0	0	0	0	0	0	0	0	0	0	0	0	0	0	0	1	1	0	0	0	0	0	0	0	0	0	0	0	0	0	0	0	0	0	0
Jamaican dry forests	0	0	0	0	0	0	0	0	0	0	0	0	0	0	0	0	0	0	0	0	0	0	0	0	0	0	0	0	0	0	0	0	0	0	0	0	0	0	0	0	0	0	0	0	0	0	0	0	0
Jamaican moist forests	0	0	0	0	0	0	0	0	0	0	0	0	0	0	0	0	0	0	0	0	0	0	0	0	0	0	0	0	0	0	0	0	0	0	0	0	0	0	0	0	0	0	0	0	0	0	0	0	0
JapurÃ¡-SolimÃµes-Negro moist forests	0	0	0	0	0	0	0	0	0	0	0	0	0	0	0	0	0	0	1	1	0	0	0	0	0	0	0	0	0	0	0	0	0	0	0	0	0	0	0	0	0	1	1	0	0	0	0	0	0
Juan FernÃ¡ndez Islands temperate forests	0	0	0	0	0	0	0	0	0	0	0	0	0	0	0	0	0	0	0	0	0	0	0	0	0	0	0	0	0	0	0	0	0	0	0	0	0	0	0	0	0	0	0	0	0	0	0	0	0
JuruÃ¡-Purus moist forests	0	0	0	0	0	0	0	0	0	0	0	0	0	0	0	0	0	0	0	0	0	0	0	0	0	0	0	0	0	0	0	0	0	0	0	0	0	0	0	0	0	0	1	0	0	0	0	0	0
La Costa xeric shrublands	0	0	0	0	0	0	0	0	0	0	0	0	0	1	0	0	0	0	0	0	0	0	0	0	0	0	0	0	1	0	0	0	0	0	0	0	0	0	0	0	0	0	1	0	0	0	0	0	0
Lara-FalcÃ³n dry forests	0	0	0	0	0	0	0	0	0	0	0	0	0	1	0	0	0	0	0	0	0	0	0	0	0	0	0	0	0	0	0	0	0	0	0	0	0	0	0	0	0	0	1	0	0	0	0	0	0
Leeward Islands moist forests	0	0	0	0	0	0	0	0	0	0	0	0	0	0	0	0	0	0	0	0	0	0	0	0	0	0	0	0	0	0	0	0	0	0	0	0	0	0	0	0	0	0	0	0	0	0	0	0	0
Llanos	0	0	0	0	0	0	0	0	0	0	0	0	0	1	0	0	0	0	1	0	0	0	0	0	0	0	0	0	1	0	0	0	0	0	0	0	0	0	0	0	0	1	1	0	0	0	0	0	0
Low Monte	0	0	0	0	0	1	0	0	0	0	0	0	0	0	0	0	0	0	0	0	0	0	0	0	1	0	0	0	0	0	0	0	0	0	0	0	0	0	0	0	0	0	0	0	0	0	0	0	0
Madeira-TapajÃ³s moist forests	0	0	0	0	0	0	0	0	0	0	0	0	0	0	0	1	1	0	1	1	0	0	1	0	0	0	0	0	0	0	0	0	0	0	1	0	0	0	0	0	0	1	1	0	1	0	0	0	1
Magdalena-UrabÃ¡ moist forests	0	0	0	0	0	0	0	0	0	0	0	0	0	0	0	0	0	0	0	0	1	0	0	0	0	0	0	0	1	0	0	0	0	0	0	0	0	0	0	0	0	0	1	0	0	0	0	0	0
Magdalena Valley dry forests	0	0	0	0	0	0	0	0	0	0	0	0	0	0	0	0	0	0	0	0	0	0	0	0	0	0	0	0	0	0	0	0	0	0	0	0	0	0	0	0	0	0	1	0	0	0	0	0	0
Magdalena Valley montane forests	0	0	0	0	0	0	0	0	0	0	0	0	0	0	0	0	0	0	0	0	0	0	0	0	0	0	0	0	1	0	0	0	0	0	0	0	0	0	0	0	0	0	1	0	0	0	0	0	0
Magellanic subpolar forests	0	0	0	0	0	0	0	0	0	0	0	0	0	0	0	0	0	0	0	0	0	0	0	0	0	0	0	0	0	0	0	0	0	0	0	0	0	0	0	0	0	0	0	0	0	0	0	0	0
Malpelo Island xeric scrub	0	0	0	0	0	0	0	0	0	0	0	0	0	0	0	0	0	0	0	0	0	0	0	0	0	0	0	0	0	0	0	0	0	0	0	0	0	0	0	0	0	0	0	0	0	0	0	0	0
Maracaibo dry forests	0	0	0	0	0	0	0	0	0	0	0	1	1	1	0	0	0	0	0	0	0	0	0	0	0	0	0	0	1	0	0	0	0	0	0	0	0	0	0	0	0	0	1	0	0	0	0	0	0
MarajÃ³ vÃ¡rzea	0	0	0	0	0	0	0	0	0	0	0	0	0	0	1	0	1	0	1	0	0	0	0	0	0	0	0	0	0	0	0	0	0	0	0	0	0	0	0	0	0	1	1	0	0	0	0	0	0
MaranhÃ£o BabaÃ§u forests	0	0	0	0	0	0	0	0	0	0	0	0	0	0	1	0	0	0	0	0	0	0	0	1	0	0	0	0	0	0	0	0	0	0	0	0	0	0	0	0	0	0	1	0	0	0	0	0	0
MaraÃ±Ã³n dry forests	0	0	0	0	0	0	0	0	0	0	0	0	0	0	0	0	0	0	0	0	0	0	0	0	0	0	0	0	0	0	0	0	0	0	0	0	0	0	0	0	0	0	1	0	0	0	0	0	0
Mato Grosso tropical dry forests	0	0	0	0	0	0	0	0	0	0	0	0	0	0	1	1	1	0	0	1	0	0	0	0	0	0	0	0	0	0	0	0	0	0	1	0	0	0	0	0	0	0	1	0	0	0	0	0	0
Mesoamerican Gulf-Caribbean mangroves	0	0	0	0	0	0	0	0	0	0	0	0	0	0	0	0	0	0	0	0	1	0	0	0	0	0	0	0	0	0	1	0	0	0	0	0	0	0	0	0	0	0	1	0	0	0	0	0	0
Miskito pine forests	0	0	0	0	0	0	0	0	0	0	0	0	0	0	0	0	0	0	0	0	1	0	0	0	0	0	0	0	0	0	0	0	0	0	0	0	0	0	0	0	0	0	1	0	0	0	0	0	0
Monte Alegre vÃ¡rzea	0	0	0	0	0	0	0	0	0	0	0	0	0	0	0	0	0	0	1	1	0	0	0	0	0	0	0	0	0	0	0	0	0	0	0	0	0	0	0	0	0	1	1	0	1	0	0	0	0
Motagua Valley thornscrub	0	0	0	0	0	0	0	0	0	0	0	0	0	0	0	0	0	0	0	0	1	1	0	0	0	0	0	0	0	1	0	0	0	0	0	0	0	0	0	0	0	0	0	0	0	0	0	0	0
Napo moist forests	0	0	0	0	0	0	0	0	0	0	0	0	0	0	0	0	0	0	0	0	0	0	0	0	0	0	0	0	0	0	0	0	0	0	0	0	0	0	0	0	0	0	1	0	0	0	0	0	0
Negro-Branco moist forests	0	0	0	0	0	0	0	0	0	0	0	0	0	0	0	0	0	0	1	0	0	0	0	0	0	0	0	0	0	0	0	0	0	0	0	0	0	0	0	0	0	0	1	0	0	0	0	0	0
Northeast Brazil restingas	0	0	0	0	0	0	0	0	0	0	0	0	0	0	0	0	0	0	0	0	0	0	0	1	0	0	0	0	0	0	0	0	0	0	0	0	0	0	0	0	0	0	1	0	0	0	0	0	0
Northern Andean pÃ¡ramo	0	0	0	0	0	0	0	0	0	0	0	0	0	0	0	0	0	0	0	0	0	0	0	0	0	0	0	0	0	0	0	0	0	0	0	0	0	0	0	0	0	0	1	0	0	0	0	0	0
Northern Mesoamerican Pacific mangroves	0	0	0	0	0	0	0	0	0	0	0	0	0	0	0	0	0	0	0	0	0	0	0	0	0	0	0	0	0	0	1	0	0	0	0	0	0	0	0	0	0	0	0	0	0	0	0	0	0
Northwest Andean montane forests	0	0	0	0	0	0	0	0	0	0	0	0	0	0	0	0	0	0	0	0	1	0	0	0	0	0	0	0	0	0	0	0	0	0	0	0	0	0	0	0	0	0	1	0	0	0	0	0	0
Oaxacan montane forests	0	0	0	0	0	0	0	0	0	0	0	0	0	0	0	0	0	0	0	0	1	0	0	0	0	0	0	0	0	1	1	0	0	0	0	0	0	0	0	0	0	0	0	0	0	0	0	0	0
Orinoco Delta swamp forests	0	0	0	0	0	0	0	0	0	0	0	0	0	0	0	0	0	0	1	0	0	0	0	0	0	0	0	0	0	0	0	0	0	0	0	0	0	0	0	0	0	1	0	0	0	0	0	0	0
Orinoco wetlands	0	0	0	0	0	0	0	0	0	0	0	0	0	1	0	0	0	0	1	0	0	0	0	0	0	0	0	0	0	0	0	0	0	0	0	0	0	0	0	0	0	0	0	0	0	0	0	0	0
Panamanian dry forests	0	0	0	0	0	0	0	0	0	0	0	0	0	0	0	0	0	0	0	0	1	0	0	0	0	0	0	0	0	0	0	0	0	0	0	0	0	0	0	1	0	0	1	0	0	0	0	0	0
Pantanal	0	0	0	0	0	0	0	0	0	0	0	0	0	0	0	1	0	0	0	0	0	0	0	0	0	1	0	0	0	0	0	0	0	0	1	0	0	0	0	0	0	0	1	0	0	0	0	0	1
Pantanos de Centla	0	0	0	0	0	0	0	0	0	0	0	0	0	0	0	0	0	0	0	0	1	1	0	0	0	0	0	0	0	0	0	0	0	0	0	0	0	0	0	0	0	0	0	0	0	0	0	0	0
Pantepui forests & shrublands	0	0	0	0	0	0	0	0	0	0	0	0	0	0	0	0	0	0	1	0	0	0	0	0	0	0	0	0	0	0	0	0	0	0	0	0	0	0	0	0	0	1	1	0	0	0	0	0	0
ParaguanÃ¡ xeric scrub	0	0	0	0	0	0	0	0	0	0	0	0	0	1	0	0	0	0	0	0	0	0	0	0	0	0	0	0	0	0	0	0	0	0	0	0	0	0	0	0	0	0	1	0	0	0	0	0	0
ParanÃ¡ flooded savanna	0	0	0	0	0	0	0	0	0	0	0	0	0	0	0	1	0	0	0	0	0	0	0	0	0	0	0	0	0	0	0	1	0	1	1	0	0	0	0	0	0	0	0	0	0	0	0	1	1
Patagonian steppe	0	0	0	0	0	0	0	0	1	1	1	0	0	0	0	0	0	0	0	0	0	0	0	0	0	0	0	0	0	0	0	0	0	0	0	0	0	0	0	0	0	0	0	0	0	0	0	0	0
PatÃ­a valley dry forests	0	0	0	0	0	0	0	0	0	0	0	0	0	0	0	0	0	0	0	0	1	0	0	0	0	0	0	0	0	0	0	0	0	0	0	0	0	0	0	0	0	0	1	0	0	0	0	0	0
Pernambuco coastal forests	0	0	0	0	0	0	0	0	0	0	0	0	0	0	1	0	0	0	0	0	0	0	0	0	0	0	0	0	0	0	0	0	0	0	0	0	0	0	0	0	0	0	1	0	0	0	0	0	0
Pernambuco interior forests	0	0	0	0	0	0	0	0	0	0	0	0	0	0	1	0	0	0	0	0	0	0	0	0	0	0	0	0	0	0	0	0	0	0	0	0	0	0	0	0	1	0	1	0	0	0	0	0	1
Peruvian Yungas	0	0	0	1	0	0	0	0	0	0	0	0	0	0	0	0	0	0	0	0	0	0	1	0	0	0	0	0	0	0	0	0	0	0	0	0	0	0	0	0	0	0	1	0	0	0	0	0	0
PetÃ©n-Veracruz moist forests	0	0	0	0	0	0	0	0	0	0	0	0	0	0	0	0	0	0	0	0	1	1	0	0	0	0	0	0	0	1	0	0	0	0	0	0	0	0	0	0	0	0	0	0	0	0	0	0	0
Puerto Rican dry forests	0	0	0	0	0	0	0	0	0	0	0	0	0	0	0	0	0	0	0	0	0	0	0	0	0	0	0	0	0	0	0	0	0	0	0	0	0	0	0	0	0	0	0	0	0	0	0	0	0
Puerto Rican moist forests	0	0	0	0	0	0	0	0	0	0	0	0	0	0	0	0	0	0	0	0	0	0	0	0	0	0	0	0	0	0	0	0	0	0	0	0	0	0	0	0	0	0	0	0	0	0	0	0	0
Purus-Madeira moist forests	0	0	0	0	0	0	0	0	0	0	0	0	0	0	0	0	0	0	1	1	0	0	1	0	0	0	0	0	0	0	0	0	0	0	0	0	0	0	0	0	0	1	1	0	1	0	0	0	0
Purus vÃ¡rzea	0	0	0	0	0	0	0	0	0	0	0	0	0	0	0	0	0	0	0	0	0	0	0	0	0	0	0	0	0	0	0	0	0	0	0	0	0	0	0	0	0	0	1	0	0	0	0	0	0
Rio Negro campinarana	0	0	0	0	0	0	0	0	0	0	0	0	0	0	0	0	0	0	1	0	0	0	0	0	0	0	0	0	0	0	0	0	0	0	0	0	0	0	0	0	0	0	1	0	0	0	0	0	0
San FÃ©lix-San Ambrosio Islands temperate forests	0	0	0	0	0	0	0	0	0	0	0	0	0	0	0	0	0	0	0	0	0	0	0	0	0	0	0	0	0	0	0	0	0	0	0	0	0	0	0	0	0	0	0	0	0	0	0	0	0
San Lucan xeric scrub	0	0	0	0	0	0	0	0	0	0	0	0	0	0	0	0	0	0	0	0	0	0	0	0	0	0	0	0	0	0	0	0	0	0	0	0	0	0	0	0	0	0	0	0	0	0	0	0	0
Santa Marta montane forests	0	0	0	0	0	0	0	0	0	0	0	0	0	0	0	0	0	0	0	0	1	0	0	0	0	0	0	0	1	0	0	0	0	0	0	0	0	0	0	0	0	0	1	0	0	0	0	0	0
Santa Marta pÃ¡ramo	0	0	0	0	0	0	0	0	0	0	0	0	0	0	0	0	0	0	0	0	0	0	0	0	0	0	0	0	1	0	0	0	0	0	0	0	0	0	0	0	0	0	1	0	0	0	0	0	0
Sechura desert	0	0	0	1	0	0	0	0	0	0	0	0	0	0	0	0	0	0	0	0	0	0	0	0	0	0	1	0	0	0	0	0	0	0	0	0	0	0	0	0	0	0	0	0	0	0	0	0	0
Serra do Mar coastal forests	0	0	0	0	0	0	0	0	0	0	0	0	0	0	0	0	0	1	0	0	0	0	0	0	0	0	0	0	0	0	0	0	1	0	1	0	0	1	0	0	1	0	1	0	0	0	0	0	0
Sierra de la Laguna dry forests	0	0	0	0	0	0	0	0	0	0	0	0	0	0	0	0	0	0	0	0	0	0	0	0	0	0	0	0	0	0	0	0	0	0	0	0	0	0	0	0	0	0	0	0	0	0	0	0	0
Sierra de la Laguna pine-oak forests	0	0	0	0	0	0	0	0	0	0	0	0	0	0	0	0	0	0	0	0	0	0	0	0	0	0	0	0	0	0	0	0	0	0	0	0	0	0	0	0	0	0	0	0	0	0	0	0	0
Sierra de los Tuxtlas	0	0	0	0	0	0	0	0	0	0	0	0	0	0	0	0	0	0	0	0	1	0	0	0	0	0	0	0	0	1	0	0	0	0	0	0	0	0	0	0	0	0	0	0	0	0	0	0	0
Sierra Madre de Chiapas moist forests	0	0	0	0	0	0	0	0	0	0	0	0	0	0	0	0	0	0	0	0	0	0	0	0	0	0	0	0	0	1	0	0	0	0	0	0	0	0	0	0	0	0	0	0	0	0	0	0	0
Sierra Madre de Oaxaca pine-oak forests	0	0	0	0	0	0	0	0	0	0	0	0	0	0	0	0	0	0	0	0	0	0	0	0	0	0	0	0	0	1	0	0	0	0	0	0	0	0	0	0	0	0	0	0	0	0	0	0	0
Sierra Madre del Sur pine-oak forests	0	0	0	0	0	0	0	0	0	0	0	0	0	0	0	0	0	0	0	0	0	0	0	0	0	0	0	0	0	1	1	0	0	0	0	0	0	0	0	0	0	0	0	0	0	0	0	0	0
Sinaloan dry forests	0	0	0	0	0	0	0	0	0	0	0	0	0	0	0	0	0	0	0	0	0	0	0	0	0	0	0	1	0	0	1	0	0	0	0	0	0	0	0	0	0	0	0	0	0	0	0	0	0
SinÃº Valley dry forests	0	0	0	0	0	0	0	0	0	0	0	0	0	0	0	0	0	0	0	0	1	0	0	0	0	0	0	0	1	0	0	0	0	0	0	0	0	0	0	0	0	0	1	0	0	0	0	0	0
SolimÃµes-JapurÃ¡ moist forests	0	0	0	0	0	0	0	0	0	0	0	0	0	0	0	0	0	0	0	0	0	0	0	0	0	0	0	0	0	0	0	0	0	0	0	0	0	0	0	0	0	0	1	0	0	0	0	0	0
South American Pacific mangroves	0	0	0	0	0	0	0	0	0	0	0	0	0	0	0	0	0	0	0	0	1	0	0	0	0	0	0	0	0	0	0	0	0	0	0	0	0	0	0	0	0	0	1	0	0	0	0	0	0
Southern Andean steppe	1	0	0	1	0	1	1	1	0	0	0	0	0	0	0	0	0	0	0	0	0	0	0	0	0	0	1	0	0	0	0	0	0	0	0	0	0	0	0	0	0	0	0	0	0	0	0	0	0
Southern Andean Yungas	0	0	0	1	0	0	0	0	0	0	0	0	0	0	0	0	0	0	0	0	0	0	1	0	0	0	1	0	0	0	0	0	0	0	0	0	0	0	0	0	0	0	0	0	0	0	1	0	1
Southern Atlantic Brazilian mangroves	0	0	0	0	0	0	0	0	0	0	0	0	0	0	1	0	0	1	0	0	0	0	0	1	0	0	0	0	0	0	0	0	1	0	0	0	0	1	1	0	1	0	1	0	0	1	0	0	1
Southern Cone Mesopotamian savanna	0	0	0	0	0	0	0	0	0	0	0	0	0	0	0	1	0	0	0	0	0	0	0	0	0	0	0	0	0	0	0	0	0	0	1	0	0	0	0	0	0	0	0	0	0	0	0	0	0
Southern Mesoamerican Pacific mangroves	0	0	0	0	0	0	0	0	0	0	0	0	0	0	0	0	0	0	0	0	1	0	0	0	0	0	0	0	0	0	0	0	0	0	0	0	0	0	0	0	0	0	1	0	0	0	0	0	0
Southern Pacific dry forests	0	0	0	0	0	0	0	0	0	0	0	0	0	0	0	0	0	0	0	0	0	0	0	0	0	0	0	0	0	1	0	0	0	0	0	0	0	0	0	0	0	0	0	0	0	0	0	0	0
Southwest Amazon moist forests	0	0	0	0	0	0	0	0	0	0	0	0	0	0	0	1	0	0	0	0	0	0	1	0	0	0	0	0	0	0	0	0	0	0	1	0	0	0	0	0	0	0	1	0	0	0	1	0	1
St. Peter and St. Paul Rocks	0	0	0	0	0	0	0	0	0	0	0	0	0	0	0	0	0	0	0	0	0	0	0	0	0	0	0	0	0	0	0	0	0	0	0	0	0	0	0	0	0	0	0	0	0	0	0	0	0
Talamancan montane forests	0	0	0	0	0	0	0	0	0	0	0	0	0	0	0	0	0	0	0	0	1	0	0	0	0	0	0	0	0	0	0	0	0	0	0	0	0	0	0	0	0	0	1	0	0	0	0	0	0
TapajÃ³s-Xingu moist forests	0	0	0	0	0	0	0	0	0	0	0	0	0	0	1	0	1	0	0	1	0	0	0	0	0	0	0	0	0	0	0	0	0	0	1	0	0	0	0	0	0	0	1	0	0	0	0	0	0
TehuacÃ¡n Valley matorral	0	0	0	0	0	0	0	0	0	0	0	0	0	0	0	0	0	0	0	0	0	0	0	0	0	0	0	0	0	1	1	0	0	0	0	0	0	0	0	0	0	0	0	0	0	0	0	0	0
Trans-Mexican Volcanic Belt pine-oak forests	0	0	0	0	0	0	0	0	0	0	0	0	0	0	0	0	0	0	0	0	0	0	0	0	0	0	0	0	0	1	1	0	0	0	0	0	0	0	0	0	0	0	0	0	0	0	0	0	0
Trinidad and Tobago moist forest	0	0	0	0	0	0	0	0	0	0	0	0	0	1	0	0	0	0	1	0	0	0	0	0	0	0	0	0	0	0	0	0	0	0	0	0	0	0	0	0	0	0	0	0	0	0	0	0	0
Tumbes-Piura dry forests	0	0	0	0	0	0	0	0	0	0	0	0	0	0	0	0	0	0	0	0	1	0	0	0	0	0	0	0	0	0	0	0	0	0	0	0	0	0	0	0	0	0	1	0	0	0	0	0	0
UatumÃ£-Trombetas moist forests	0	0	0	0	0	0	0	0	0	0	0	0	0	0	0	0	1	0	1	1	0	0	0	0	0	0	0	0	0	0	0	0	0	0	0	0	0	0	0	0	0	1	1	0	1	0	0	0	0
Ucayali moist forests	0	0	0	0	0	0	0	0	0	0	0	0	0	0	0	0	0	0	0	0	0	0	0	0	0	0	0	0	0	0	0	0	0	0	0	0	0	0	0	0	0	0	1	0	0	0	0	0	0
Uruguayan savanna	0	0	0	0	0	0	0	0	0	0	0	0	0	0	0	1	0	1	0	0	0	0	0	0	0	0	0	0	0	0	0	0	1	0	1	0	0	0	0	0	0	0	0	0	0	0	0	1	0
Valdivian temperate forests	1	0	0	0	0	0	0	0	1	1	1	0	0	0	0	0	0	0	0	0	0	0	0	0	0	0	0	0	0	0	0	0	0	0	0	0	0	0	0	0	0	0	0	0	0	0	0	0	0
Venezuelan Andes montane forests	0	0	0	0	0	0	0	0	0	0	0	1	1	1	0	0	0	0	0	0	0	0	0	0	0	0	0	0	1	0	0	0	0	0	0	0	0	0	0	0	0	0	1	0	0	0	0	0	0
Veracruz dry forests	0	0	0	0	0	0	0	0	0	0	0	0	0	0	0	0	0	0	0	0	0	0	0	0	0	0	0	0	0	1	1	0	0	0	0	0	0	0	0	0	0	0	0	0	0	0	0	0	0
Veracruz moist forests	0	0	0	0	0	0	0	0	0	0	0	0	0	0	0	0	0	0	0	0	0	0	0	0	0	0	0	1	0	1	1	0	0	0	0	0	0	0	0	0	0	0	0	0	0	0	0	0	0
Veracruz montane forests	0	0	0	0	0	0	0	0	0	0	0	0	0	0	0	0	0	0	0	0	0	0	0	0	0	0	0	1	0	1	1	0	0	0	0	0	0	0	0	0	0	0	0	0	0	0	0	0	0
Western Ecuador moist forests	0	0	0	0	0	0	0	0	0	0	0	0	0	0	0	0	0	0	0	0	1	0	0	0	0	0	0	0	0	0	0	0	0	0	0	0	0	0	0	0	0	0	1	0	0	0	0	0	0
Windward Islands moist forests	0	0	0	0	0	0	0	0	0	0	0	0	0	0	0	0	0	0	0	0	0	0	0	0	0	0	0	0	0	0	0	0	0	0	0	0	0	0	0	0	0	0	0	0	0	0	0	0	0
Xingu-Tocantins-Araguaia moist forests	0	0	0	0	0	0	0	0	0	0	0	0	0	0	1	1	1	0	0	0	0	0	0	0	0	0	0	0	0	0	0	0	0	0	1	0	0	0	0	0	0	0	1	0	0	0	0	0	0
YucatÃ¡n dry forests	0	0	0	0	0	0	0	0	0	0	0	0	0	0	0	0	0	0	0	0	0	1	0	0	0	0	0	0	0	0	0	0	0	0	0	0	0	0	0	0	0	0	0	0	0	0	0	0	0
YucatÃ¡n moist forests	0	0	0	0	0	0	0	0	0	0	0	0	0	0	0	0	0	0	0	0	0	1	0	0	0	0	0	0	0	0	0	0	0	0	0	0	0	0	0	0	0	0	0	0	0	0	0	0	0
Brazilian Atlantic dry forests	0	0	0	0	0	0	0	0	0	0	0	0	0	0	0	1	0	1	0	0	0	0	0	0	0	0	0	0	0	0	0	0	0	0	1	0	0	0	0	0	0	0	1	0	0	0	0	0	1
Bahamian pineyards	0	0	0	0	0	0	0	0	0	0	0	0	0	0	0	0	0	0	0	0	0	0	0	0	0	0	0	0	0	0	0	0	0	0	0	0	0	0	0	0	0	0	0	0	0	0	0	0	0
Tocantins/Pindare moist forests	0	0	0	0	0	0	0	0	0	0	0	0	0	0	1	0	0	0	0	0	0	0	0	0	0	0	0	0	0	0	0	0	0	0	0	0	0	0	0	0	0	0	1	0	0	0	0	0	0
Trindade-Martin Vaz Islands tropical forests	0	0	0	0	0	0	0	0	0	0	0	0	0	0	0	0	0	0	0	0	0	0	0	0	0	0	0	0	0	0	0	0	0	0	0	0	0	0	0	0	0	0	0	0	0	0	0	0	0
Trinidad and Tobago dry forest	0	0	0	0	0	0	0	0	0	0	0	0	0	1	0	0	0	0	1	0	0	0	0	0	0	0	0	0	0	0	0	0	0	0	0	0	0	0	0	0	0	0	0	0	0	0	0	0	0
Lesser Antillean dry forests	0	0	0	0	0	0	0	0	0	0	0	0	0	0	0	0	0	0	0	0	0	0	0	0	0	0	0	0	0	0	0	0	0	0	0	0	0	0	0	0	0	0	0	0	0	0	0	0	0
[truncated: 524 more columns]

## Sheet: Extant Mammal Sp per Ecoreg
Ecoregion	Abrocoma_bennettii	Abrocoma_boliviensis	Abrocoma_budini	Abrocoma_cinerea	Abrocoma_famatina	Abrocoma_shistacea	Abrocoma_uspallata	Abrocoma_vaccarum	Aconaemys_fuscus	Aconaemys_porteri	Aconaemys_sagei	Aepeomys_lugens	Aepeomys_reigi	Alouatta_arctoidea	Alouatta_belzebul	Alouatta_caraya	Alouatta_discolor	Alouatta_guariba	Alouatta_macconnelli	Alouatta_nigerrima	Alouatta_palliata	Alouatta_pigra	Alouatta_sara	Alouatta_ululata	Andalgalomys_olrogi	Andalgalomys_pearsoni	Andinomys_edax	Antilocapra_americana	Ateles_hybridus	Baiomys_musculus	Baiomys_taylori	Bibimys_chacoensis	Bibimys_labiosus	Bibimys_torresi	Blastocerus_dichotomus	Boromys_offella	Boromys_torrei	Brachyteles_arachnoides	Brachyteles_hypoxanthus	Bradypus_pygmaeus	Bradypus_torquatus	Bradypus_tridactylus	Bradypus_variegatus	Brotomys_voratus	Callicebus_baptista	Callistomys_pictus	Calomys_boliviae	Calomys_callidus	Calomys_callosus
Alto ParanÃ¡ Atlantic forests	0	0	0	0	0	0	0	0	0	0	0	0	0	0	0	1	0	1	0	0	0	0	0	0	0	0	0	0	0	0	0	1	1	0	1	0	0	1	1	0	1	0	1	0	0	0	0	0	1
Amazon-Orinoco-Southern Caribbean mangroves	0	0	0	0	0	0	0	0	0	0	0	0	0	0	1	0	0	0	1	0	1	0	0	1	0	0	0	0	0	0	0	0	0	0	0	0	0	0	0	0	0	1	1	0	0	0	0	0	0
Apure-Villavicencio dry forests	0	0	0	0	0	0	0	0	0	0	0	1	0	1	0	0	0	0	0	0	0	0	0	0	0	0	0	0	1	0	0	0	0	0	0	0	0	0	0	0	0	0	1	0	0	0	0	0	0
Araucaria moist forests	0	0	0	0	0	0	0	0	0	0	0	0	0	0	0	0	0	1	0	0	0	0	0	0	0	0	0	0	0	0	0	0	1	0	1	0	0	1	0	0	0	0	0	0	0	0	0	0	0
Araya and Paria xeric scrub	0	0	0	0	0	0	0	0	0	0	0	0	0	1	0	0	0	0	1	0	0	0	0	0	0	0	0	0	0	0	0	0	0	0	0	0	0	0	0	0	0	0	0	0	0	0	0	0	0
Atacama desert	0	0	0	1	0	0	0	0	0	0	0	0	0	0	0	0	0	0	0	0	0	0	0	0	0	0	1	0	0	0	0	0	0	0	0	0	0	0	0	0	0	0	0	0	0	0	0	0	0
Atlantic Coast restingas	0	0	0	0	0	0	0	0	0	0	0	0	0	0	1	0	0	1	0	0	0	0	0	0	0	0	0	0	0	0	0	0	0	0	1	0	0	0	1	0	1	0	1	0	0	1	0	0	1
Bahamian-Antillean mangroves	0	0	0	0	0	0	0	0	0	0	0	0	0	0	0	0	0	0	0	0	0	0	0	0	0	0	0	0	0	0	0	0	0	0	0	1	1	0	0	0	0	0	0	0	0	0	0	0	0
Bahia coastal forests	0	0	0	0	0	0	0	0	0	0	0	0	0	0	0	0	0	1	0	0	0	0	0	0	0	0	0	0	0	0	0	0	0	0	0	0	0	0	1	0	1	0	1	0	0	1	0	0	1
Bahia interior forests	0	0	0	0	0	0	0	0	0	0	0	0	0	0	0	1	0	1	0	0	0	0	0	0	0	0	0	0	0	0	0	0	1	0	1	0	0	1	1	0	1	0	1	0	0	0	0	0	1
BajÃ­o dry forests	0	0	0	0	0	0	0	0	0	0	0	0	0	0	0	0	0	0	0	0	0	0	0	0	0	0	0	1	0	1	1	0	0	0	0	0	0	0	0	0	0	0	0	0	0	0	0	0	0
Balsas dry forests	0	0	0	0	0	0	0	0	0	0	0	0	0	0	0	0	0	0	0	0	0	0	0	0	0	0	0	0	0	1	1	0	0	0	0	0	0	0	0	0	0	0	0	0	0	0	0	0	0
Belizian pine savannas	0	0	0	0	0	0	0	0	0	0	0	0	0	0	0	0	0	0	0	0	0	1	0	0	0	0	0	0	0	0	0	0	0	0	0	0	0	0	0	0	0	0	0	0	0	0	0	0	0
Beni savanna	0	0	0	0	0	0	0	0	0	0	0	0	0	0	0	1	0	0	0	0	0	0	1	0	0	0	0	0	0	0	0	0	0	0	1	0	0	0	0	0	0	0	1	0	0	0	0	0	1
Bolivian montane dry forests	0	1	0	1	0	0	0	0	0	0	0	0	0	0	0	0	0	0	0	0	0	0	1	0	0	0	1	0	0	0	0	0	0	0	0	0	0	0	0	0	0	0	1	0	0	0	1	0	1
Bolivian Yungas	0	0	0	1	0	0	0	0	0	0	0	0	0	0	0	1	0	0	0	0	0	0	1	0	0	0	1	0	0	0	0	0	0	0	0	0	0	0	0	0	0	0	1	0	0	0	1	0	1
Caatinga	0	0	0	0	0	0	0	0	0	0	0	0	0	0	1	1	0	1	0	0	0	0	0	1	0	0	0	0	0	0	0	0	0	0	1	0	0	0	0	0	1	0	1	0	0	1	0	0	1
Caatinga Enclaves moist forests	0	0	0	0	0	0	0	0	0	0	0	0	0	0	0	0	0	0	0	0	0	0	0	1	0	0	0	0	0	0	0	0	0	0	0	0	0	0	0	0	0	0	1	0	0	0	0	0	1
Campos Rupestres montane savanna	0	0	0	0	0	0	0	0	0	0	0	0	0	0	0	0	0	1	0	0	0	0	0	0	0	0	0	0	0	0	0	0	1	0	0	0	0	1	0	0	0	0	1	0	0	0	0	0	0
Caqueta moist forests	0	0	0	0	0	0	0	0	0	0	0	0	0	0	0	0	0	0	0	0	0	0	0	0	0	0	0	0	0	0	0	0	0	0	0	0	0	0	0	0	0	0	1	0	0	0	0	0	0
Caribbean shrublands	0	0	0	0	0	0	0	0	0	0	0	0	0	1	0	0	0	0	0	0	0	0	0	0	0	0	0	0	0	0	0	0	0	0	0	0	0	0	0	0	0	0	1	0	0	0	0	0	0
Catatumbo moist forests	0	0	0	0	0	0	0	0	0	0	0	1	0	1	0	0	0	0	0	0	0	0	0	0	0	0	0	0	1	0	0	0	0	0	0	0	0	0	0	0	0	0	1	0	0	0	0	0	0
Cauca Valley dry forests	0	0	0	0	0	0	0	0	0	0	0	0	0	0	0	0	0	0	0	0	1	0	0	0	0	0	0	0	0	0	0	0	0	0	0	0	0	0	0	0	0	0	1	0	0	0	0	0	0
Cauca Valley montane forests	0	0	0	0	0	0	0	0	0	0	0	0	0	0	0	0	0	0	0	0	0	0	0	0	0	0	0	0	1	0	0	0	0	0	0	0	0	0	0	0	0	0	1	0	0	0	0	0	0
Cayos Miskitos-San AndrÃ©s and Providencia moist forests	0	0	0	0	0	0	0	0	0	0	0	0	0	0	0	0	0	0	0	0	1	0	0	0	0	0	0	0	0	0	0	0	0	0	0	0	0	0	0	0	0	0	1	0	0	0	0	0	0
Central American Atlantic moist forests	0	0	0	0	0	0	0	0	0	0	0	0	0	0	0	0	0	0	0	0	1	1	0	0	0	0	0	0	0	1	0	0	0	0	0	0	0	0	0	0	0	0	1	0	0	0	0	0	0
Central American dry forests	0	0	0	0	0	0	0	0	0	0	0	0	0	0	0	0	0	0	0	0	1	0	0	0	0	0	0	0	0	1	0	0	0	0	0	0	0	0	0	0	0	0	1	0	0	0	0	0	0
Central American montane forests	0	0	0	0	0	0	0	0	0	0	0	0	0	0	0	0	0	0	0	0	1	0	0	0	0	0	0	0	0	1	0	0	0	0	0	0	0	0	0	0	0	0	0	0	0	0	0	0	0
Central American pine-oak forests	0	0	0	0	0	0	0	0	0	0	0	0	0	0	0	0	0	0	0	0	1	1	0	0	0	0	0	0	0	1	0	0	0	0	0	0	0	0	0	0	0	0	1	0	0	0	0	0	0
Central Andean dry puna	0	0	0	1	0	0	0	0	0	0	0	0	0	0	0	0	0	0	0	0	0	0	0	0	0	0	1	0	0	0	0	0	0	0	0	0	0	0	0	0	0	0	0	0	0	0	0	0	0
Central Andean puna	1	0	0	1	0	0	0	0	0	0	0	0	0	0	0	0	0	0	0	0	0	0	1	0	0	0	1	0	0	0	0	0	0	0	0	0	0	0	0	0	0	0	0	0	0	0	1	0	0
Central Andean wet puna	0	0	0	1	0	0	0	0	0	0	0	0	0	0	0	0	0	0	0	0	0	0	0	0	0	0	1	0	0	0	0	0	0	0	0	0	0	0	0	0	0	0	1	0	0	0	1	0	0
Cerrado	0	0	0	0	0	0	0	0	0	0	0	0	0	0	1	1	0	1	0	0	0	0	0	0	0	0	0	0	0	0	0	0	1	0	1	0	0	1	1	0	0	0	1	0	0	0	0	0	1
Chiapas Depression dry forests	0	0	0	0	0	0	0	0	0	0	0	0	0	0	0	0	0	0	0	0	1	0	0	0	0	0	0	0	0	1	0	0	0	0	0	0	0	0	0	0	0	0	0	0	0	0	0	0	0
Chiapas montane forests	0	0	0	0	0	0	0	0	0	0	0	0	0	0	0	0	0	0	0	0	0	1	0	0	0	0	0	0	0	1	0	0	0	0	0	0	0	0	0	0	0	0	0	0	0	0	0	0	0
Chilean Matorral	1	0	0	0	0	0	0	0	1	0	1	0	0	0	0	0	0	0	0	0	0	0	0	0	0	0	0	0	0	0	0	0	0	0	0	0	0	0	0	0	0	0	0	0	0	0	0	0	0
Chimalapas montane forests	0	0	0	0	0	0	0	0	0	0	0	0	0	0	0	0	0	0	0	0	1	0	0	0	0	0	0	0	0	1	0	0	0	0	0	0	0	0	0	0	0	0	0	0	0	0	0	0	0
Chiquitano dry forests	0	0	0	0	0	0	0	0	0	0	0	0	0	0	0	1	0	0	0	0	0	0	1	0	0	1	0	0	0	0	0	0	0	0	1	0	0	0	0	0	0	0	1	0	0	0	0	0	1
ChocÃ³-DariÃ©n moist forests	0	0	0	0	0	0	0	0	0	0	0	0	0	0	0	0	0	0	0	0	1	0	0	0	0	0	0	0	0	0	0	0	0	0	0	0	0	0	0	0	0	0	1	0	0	0	0	0	0
Clipperton Island shrub and grasslands	0	0	0	0	0	0	0	0	0	0	0	0	0	0	0	0	0	0	0	0	0	0	0	0	0	0	0	0	0	0	0	0	0	0	0	0	0	0	0	0	0	0	0	0	0	0	0	0	0
Cocos Island moist forests	0	0	0	0	0	0	0	0	0	0	0	0	0	0	0	0	0	0	0	0	0	0	0	0	0	0	0	0	0	0	0	0	0	0	0	0	0	0	0	0	0	0	0	0	0	0	0	0	0
Cordillera Central pÃ¡ramo	0	0	0	0	0	0	0	0	0	0	0	0	0	0	0	0	0	0	0	0	0	0	0	0	0	0	0	0	0	0	0	0	0	0	0	0	0	0	0	0	0	0	1	0	0	0	0	0	0
Cordillera de Merida pÃ¡ramo	0	0	0	0	0	0	0	0	0	0	0	1	1	1	0	0	0	0	0	0	0	0	0	0	0	0	0	0	1	0	0	0	0	0	0	0	0	0	0	0	0	0	1	0	0	0	0	0	0
Cordillera La Costa montane forests	0	0	0	0	0	0	0	0	0	0	0	0	0	1	0	0	0	0	0	0	0	0	0	0	0	0	0	0	1	0	0	0	0	0	0	0	0	0	0	0	0	0	1	0	0	0	0	0	0
Cordillera Oriental montane forests	0	0	0	0	0	0	0	0	0	0	0	1	0	0	0	0	0	0	0	0	0	0	0	0	0	0	0	0	1	0	0	0	0	0	0	0	0	0	0	0	0	0	1	0	0	0	0	0	0
Costa Rican seasonal moist forests	0	0	0	0	0	0	0	0	0	0	0	0	0	0	0	0	0	0	0	0	1	0	0	0	0	0	0	0	0	0	0	0	0	0	0	0	0	0	0	0	0	0	1	0	0	0	0	0	0
Cuban cactus scrub	0	0	0	0	0	0	0	0	0	0	0	0	0	0	0	0	0	0	0	0	0	0	0	0	0	0	0	0	0	0	0	0	0	0	0	1	1	0	0	0	0	0	0	0	0	0	0	0	0
Cuban dry forests	0	0	0	0	0	0	0	0	0	0	0	0	0	0	0	0	0	0	0	0	0	0	0	0	0	0	0	0	0	0	0	0	0	0	0	1	1	0	0	0	0	0	0	0	0	0	0	0	0
Cuban moist forests	0	0	0	0	0	0	0	0	0	0	0	0	0	0	0	0	0	0	0	0	0	0	0	0	0	0	0	0	0	0	0	0	0	0	0	1	1	0	0	0	0	0	0	0	0	0	0	0	0
Cuban pine forests	0	0	0	0	0	0	0	0	0	0	0	0	0	0	0	0	0	0	0	0	0	0	0	0	0	0	0	0	0	0	0	0	0	0	0	1	1	0	0	0	0	0	0	0	0	0	0	0	0
Cuban wetlands	0	0	0	0	0	0	0	0	0	0	0	0	0	0	0	0	0	0	0	0	0	0	0	0	0	0	0	0	0	0	0	0	0	0	0	1	1	0	0	0	0	0	0	0	0	0	0	0	0
Dry Chaco	0	0	1	1	0	0	0	0	0	0	0	0	0	0	0	1	0	0	0	0	0	0	1	0	1	1	1	0	0	0	0	0	0	0	1	0	0	0	0	0	0	0	1	0	0	0	1	0	1
Eastern Cordillera Real montane forests	0	0	0	0	0	0	0	0	0	0	0	0	0	0	0	0	0	0	0	0	1	0	0	0	0	0	0	0	0	0	0	0	0	0	0	0	0	0	0	0	0	0	1	0	0	0	0	0	0
Eastern Panamanian montane forests	0	0	0	0	0	0	0	0	0	0	0	0	0	0	0	0	0	0	0	0	1	0	0	0	0	0	0	0	0	0	0	0	0	0	0	0	0	0	0	0	0	0	1	0	0	0	0	0	0
Ecuadorian dry forests	0	0	0	0	0	0	0	0	0	0	0	0	0	0	0	0	0	0	0	0	1	0	0	0	0	0	0	0	0	0	0	0	0	0	0	0	0	0	0	0	0	0	1	0	0	0	0	0	0
Enriquillo wetlands	0	0	0	0	0	0	0	0	0	0	0	0	0	0	0	0	0	0	0	0	0	0	0	0	0	0	0	0	0	0	0	0	0	0	0	0	0	0	0	0	0	0	0	1	0	0	0	0	0
Espinal	0	0	0	0	0	0	0	0	0	0	0	0	0	0	0	1	0	0	0	0	0	0	0	0	0	0	0	0	0	0	0	0	0	0	1	0	0	0	0	0	0	0	0	0	0	0	0	1	0
Everglades flooded grasslands	0	0	0	0	0	0	0	0	0	0	0	0	0	0	0	0	0	0	0	0	0	0	0	0	0	0	0	0	0	0	0	0	0	0	0	0	0	0	0	0	0	0	0	0	0	0	0	0	0
Fernando de Noronha-Atol das Rocas moist forests	0	0	0	0	0	0	0	0	0	0	0	0	0	0	0	0	0	0	0	0	0	0	0	0	0	0	0	0	0	0	0	0	0	0	0	0	0	0	0	0	0	0	0	0	0	0	0	0	0
GalÃ¡pagos Islands xeric scrub	0	0	0	0	0	0	0	0	0	0	0	0	0	0	0	0	0	0	0	0	0	0	0	0	0	0	0	0	0	0	0	0	0	0	0	0	0	0	0	0	0	0	0	0	0	0	0	0	0
Guajira-Barranquilla xeric scrub	0	0	0	0	0	0	0	0	0	0	0	0	0	0	0	0	0	0	0	0	1	0	0	0	0	0	0	0	1	0	0	0	0	0	0	0	0	0	0	0	0	0	1	0	0	0	0	0	0
Guayaquil flooded grasslands	0	0	0	0	0	0	0	0	0	0	0	0	0	0	0	0	0	0	0	0	1	0	0	0	0	0	0	0	0	0	0	0	0	0	0	0	0	0	0	0	0	0	1	0	0	0	0	0	0
Guianan freshwater swamp forests	0	0	0	0	0	0	0	0	0	0	0	0	0	0	0	0	0	0	1	0	0	0	0	0	0	0	0	0	0	0	0	0	0	0	0	0	0	0	0	0	0	1	0	0	0	0	0	0	0
Guianan Highlands moist forests	0	0	0	0	0	0	0	0	0	0	0	0	0	0	0	0	0	0	1	0	0	0	0	0	0	0	0	0	0	0	0	0	0	0	0	0	0	0	0	0	0	1	1	0	0	0	0	0	0
Guianan lowland moist forests	0	0	0	0	0	0	0	0	0	0	0	0	0	1	0	0	0	0	1	0	0	0	0	0	0	0	0	0	0	0	0	0	0	0	0	0	0	0	0	0	0	1	0	0	0	0	0	0	0
Guianan piedmont moist forests	0	0	0	0	0	0	0	0	0	0	0	0	0	1	0	0	0	0	1	0	0	0	0	0	0	0	0	0	0	0	0	0	0	0	0	0	0	0	0	0	0	1	1	0	0	0	0	0	0
Guianan savanna	0	0	0	0	0	0	0	0	0	0	0	0	0	0	0	0	0	0	1	0	0	0	0	0	0	0	0	0	0	0	0	0	0	0	0	0	0	0	0	0	0	1	1	0	0	0	0	0	0
Gurupa vÃ¡rzea	0	0	0	0	0	0	0	0	0	0	0	0	0	0	1	0	1	0	1	0	0	0	0	0	0	0	0	0	0	0	0	0	0	0	0	0	0	0	0	0	0	0	1	0	0	0	0	0	0
High Monte	0	0	0	1	1	1	0	0	0	0	0	0	0	0	0	0	0	0	0	0	0	0	0	0	1	0	1	0	0	0	0	0	0	0	0	0	0	0	0	0	0	0	0	0	0	0	0	0	0
Hispaniolan dry forests	0	0	0	0	0	0	0	0	0	0	0	0	0	0	0	0	0	0	0	0	0	0	0	0	0	0	0	0	0	0	0	0	0	0	0	0	0	0	0	0	0	0	0	1	0	0	0	0	0
Hispaniolan moist forests	0	0	0	0	0	0	0	0	0	0	0	0	0	0	0	0	0	0	0	0	0	0	0	0	0	0	0	0	0	0	0	0	0	0	0	0	0	0	0	0	0	0	0	1	0	0	0	0	0
Hispaniolan pine forests	0	0	0	0	0	0	0	0	0	0	0	0	0	0	0	0	0	0	0	0	0	0	0	0	0	0	0	0	0	0	0	0	0	0	0	0	0	0	0	0	0	0	0	1	0	0	0	0	0
Humid Chaco	0	0	0	0	0	0	0	0	0	0	0	0	0	0	0	1	0	0	0	0	0	0	0	0	0	1	0	0	0	0	0	1	1	0	1	0	0	0	0	0	0	0	0	0	0	0	0	1	1
Humid Pampas	0	0	0	0	0	0	0	0	0	0	0	0	0	0	0	0	0	0	0	0	0	0	0	0	0	0	0	0	0	0	0	0	0	1	1	0	0	0	0	0	0	0	0	0	0	0	0	1	0
Iquitos vÃ¡rzea	0	0	0	0	0	0	0	0	0	0	0	0	0	0	0	0	0	0	0	0	0	0	1	0	0	0	0	0	0	0	0	0	0	0	1	0	0	0	0	0	0	0	1	0	0	0	0	0	0
Islas Revillagigedo dry forests	0	0	0	0	0	0	0	0	0	0	0	0	0	0	0	0	0	0	0	0	0	0	0	0	0	0	0	0	0	0	0	0	0	0	0	0	0	0	0	0	0	0	0	0	0	0	0	0	0
Isthmian-Atlantic moist forests	0	0	0	0	0	0	0	0	0	0	0	0	0	0	0	0	0	0	0	0	1	0	0	0	0	0	0	0	0	0	0	0	0	0	0	0	0	0	0	0	0	0	1	0	0	0	0	0	0
Isthmian-Pacific moist forests	0	0	0	0	0	0	0	0	0	0	0	0	0	0	0	0	0	0	0	0	1	0	0	0	0	0	0	0	0	0	0	0	0	0	0	0	0	0	0	0	0	0	1	0	0	0	0	0	0
Jalisco dry forests	0	0	0	0	0	0	0	0	0	0	0	0	0	0	0	0	0	0	0	0	0	0	0	0	0	0	0	0	0	1	1	0	0	0	0	0	0	0	0	0	0	0	0	0	0	0	0	0	0
Jamaican dry forests	0	0	0	0	0	0	0	0	0	0	0	0	0	0	0	0	0	0	0	0	0	0	0	0	0	0	0	0	0	0	0	0	0	0	0	0	0	0	0	0	0	0	0	0	0	0	0	0	0
Jamaican moist forests	0	0	0	0	0	0	0	0	0	0	0	0	0	0	0	0	0	0	0	0	0	0	0	0	0	0	0	0	0	0	0	0	0	0	0	0	0	0	0	0	0	0	0	0	0	0	0	0	0
JapurÃ¡-SolimÃµes-Negro moist forests	0	0	0	0	0	0	0	0	0	0	0	0	0	0	0	0	0	0	1	1	0	0	0	0	0	0	0	0	0	0	0	0	0	0	0	0	0	0	0	0	0	1	1	0	0	0	0	0	0
Juan FernÃ¡ndez Islands temperate forests	0	0	0	0	0	0	0	0	0	0	0	0	0	0	0	0	0	0	0	0	0	0	0	0	0	0	0	0	0	0	0	0	0	0	0	0	0	0	0	0	0	0	0	0	0	0	0	0	0
JuruÃ¡-Purus moist forests	0	0	0	0	0	0	0	0	0	0	0	0	0	0	0	0	0	0	0	0	0	0	0	0	0	0	0	0	0	0	0	0	0	0	0	0	0	0	0	0	0	0	1	0	0	0	0	0	0
La Costa xeric shrublands	0	0	0	0	0	0	0	0	0	0	0	0	0	1	0	0	0	0	0	0	0	0	0	0	0	0	0	0	1	0	0	0	0	0	0	0	0	0	0	0	0	0	1	0	0	0	0	0	0
Lara-FalcÃ³n dry forests	0	0	0	0	0	0	0	0	0	0	0	0	0	1	0	0	0	0	0	0	0	0	0	0	0	0	0	0	0	0	0	0	0	0	0	0	0	0	0	0	0	0	1	0	0	0	0	0	0
Leeward Islands moist forests	0	0	0	0	0	0	0	0	0	0	0	0	0	0	0	0	0	0	0	0	0	0	0	0	0	0	0	0	0	0	0	0	0	0	0	0	0	0	0	0	0	0	0	0	0	0	0	0	0
Llanos	0	0	0	0	0	0	0	0	0	0	0	0	0	1	0	0	0	0	1	0	0	0	0	0	0	0	0	0	1	0	0	0	0	0	0	0	0	0	0	0	0	1	1	0	0	0	0	0	0
Low Monte	0	0	0	0	0	1	0	0	0	0	0	0	0	0	0	0	0	0	0	0	0	0	0	0	1	0	0	0	0	0	0	0	0	0	0	0	0	0	0	0	0	0	0	0	0	0	0	0	0
Madeira-TapajÃ³s moist forests	0	0	0	0	0	0	0	0	0	0	0	0	0	0	0	1	1	0	1	1	0	0	1	0	0	0	0	0	0	0	0	0	0	0	1	0	0	0	0	0	0	1	1	0	1	0	0	0	1
Magdalena-UrabÃ¡ moist forests	0	0	0	0	0	0	0	0	0	0	0	0	0	0	0	0	0	0	0	0	1	0	0	0	0	0	0	0	1	0	0	0	0	0	0	0	0	0	0	0	0	0	1	0	0	0	0	0	0
Magdalena Valley dry forests	0	0	0	0	0	0	0	0	0	0	0	0	0	0	0	0	0	0	0	0	0	0	0	0	0	0	0	0	0	0	0	0	0	0	0	0	0	0	0	0	0	0	1	0	0	0	0	0	0
Magdalena Valley montane forests	0	0	0	0	0	0	0	0	0	0	0	0	0	0	0	0	0	0	0	0	0	0	0	0	0	0	0	0	1	0	0	0	0	0	0	0	0	0	0	0	0	0	1	0	0	0	0	0	0
Magellanic subpolar forests	0	0	0	0	0	0	0	0	0	0	0	0	0	0	0	0	0	0	0	0	0	0	0	0	0	0	0	0	0	0	0	0	0	0	0	0	0	0	0	0	0	0	0	0	0	0	0	0	0
Malpelo Island xeric scrub	0	0	0	0	0	0	0	0	0	0	0	0	0	0	0	0	0	0	0	0	0	0	0	0	0	0	0	0	0	0	0	0	0	0	0	0	0	0	0	0	0	0	0	0	0	0	0	0	0
Maracaibo dry forests	0	0	0	0	0	0	0	0	0	0	0	1	1	1	0	0	0	0	0	0	0	0	0	0	0	0	0	0	1	0	0	0	0	0	0	0	0	0	0	0	0	0	1	0	0	0	0	0	0
MarajÃ³ vÃ¡rzea	0	0	0	0	0	0	0	0	0	0	0	0	0	0	1	0	1	0	1	0	0	0	0	0	0	0	0	0	0	0	0	0	0	0	0	0	0	0	0	0	0	1	1	0	0	0	0	0	0
MaranhÃ£o BabaÃ§u forests	0	0	0	0	0	0	0	0	0	0	0	0	0	0	1	0	0	0	0	0	0	0	0	1	0	0	0	0	0	0	0	0	0	0	0	0	0	0	0	0	0	0	1	0	0	0	0	0	0
MaraÃ±Ã³n dry forests	0	0	0	0	0	0	0	0	0	0	0	0	0	0	0	0	0	0	0	0	0	0	0	0	0	0	0	0	0	0	0	0	0	0	0	0	0	0	0	0	0	0	1	0	0	0	0	0	0
Mato Grosso tropical dry forests	0	0	0	0	0	0	0	0	0	0	0	0	0	0	1	1	1	0	0	1	0	0	0	0	0	0	0	0	0	0	0	0	0	0	1	0	0	0	0	0	0	0	1	0	0	0	0	0	0
Mesoamerican Gulf-Caribbean mangroves	0	0	0	0	0	0	0	0	0	0	0	0	0	0	0	0	0	0	0	0	1	0	0	0	0	0	0	0	0	0	1	0	0	0	0	0	0	0	0	0	0	0	1	0	0	0	0	0	0
Miskito pine forests	0	0	0	0	0	0	0	0	0	0	0	0	0	0	0	0	0	0	0	0	1	0	0	0	0	0	0	0	0	0	0	0	0	0	0	0	0	0	0	0	0	0	1	0	0	0	0	0	0
Monte Alegre vÃ¡rzea	0	0	0	0	0	0	0	0	0	0	0	0	0	0	0	0	0	0	1	1	0	0	0	0	0	0	0	0	0	0	0	0	0	0	0	0	0	0	0	0	0	1	1	0	1	0	0	0	0
Motagua Valley thornscrub	0	0	0	0	0	0	0	0	0	0	0	0	0	0	0	0	0	0	0	0	1	1	0	0	0	0	0	0	0	1	0	0	0	0	0	0	0	0	0	0	0	0	0	0	0	0	0	0	0
Napo moist forests	0	0	0	0	0	0	0	0	0	0	0	0	0	0	0	0	0	0	0	0	0	0	0	0	0	0	0	0	0	0	0	0	0	0	0	0	0	0	0	0	0	0	1	0	0	0	0	0	0
Negro-Branco moist forests	0	0	0	0	0	0	0	0	0	0	0	0	0	0	0	0	0	0	1	0	0	0	0	0	0	0	0	0	0	0	0	0	0	0	0	0	0	0	0	0	0	0	1	0	0	0	0	0	0
Northeast Brazil restingas	0	0	0	0	0	0	0	0	0	0	0	0	0	0	0	0	0	0	0	0	0	0	0	1	0	0	0	0	0	0	0	0	0	0	0	0	0	0	0	0	0	0	1	0	0	0	0	0	0
Northern Andean pÃ¡ramo	0	0	0	0	0	0	0	0	0	0	0	0	0	0	0	0	0	0	0	0	0	0	0	0	0	0	0	0	0	0	0	0	0	0	0	0	0	0	0	0	0	0	1	0	0	0	0	0	0
Northern Mesoamerican Pacific mangroves	0	0	0	0	0	0	0	0	0	0	0	0	0	0	0	0	0	0	0	0	0	0	0	0	0	0	0	0	0	0	1	0	0	0	0	0	0	0	0	0	0	0	0	0	0	0	0	0	0
Northwest Andean montane forests	0	0	0	0	0	0	0	0	0	0	0	0	0	0	0	0	0	0	0	0	1	0	0	0	0	0	0	0	0	0	0	0	0	0	0	0	0	0	0	0	0	0	1	0	0	0	0	0	0
Oaxacan montane forests	0	0	0	0	0	0	0	0	0	0	0	0	0	0	0	0	0	0	0	0	1	0	0	0	0	0	0	0	0	1	1	0	0	0	0	0	0	0	0	0	0	0	0	0	0	0	0	0	0
Orinoco Delta swamp forests	0	0	0	0	0	0	0	0	0	0	0	0	0	0	0	0	0	0	1	0	0	0	0	0	0	0	0	0	0	0	0	0	0	0	0	0	0	0	0	0	0	1	0	0	0	0	0	0	0
Orinoco wetlands	0	0	0	0	0	0	0	0	0	0	0	0	0	1	0	0	0	0	1	0	0	0	0	0	0	0	0	0	0	0	0	0	0	0	0	0	0	0	0	0	0	0	0	0	0	0	0	0	0
Panamanian dry forests	0	0	0	0	0	0	0	0	0	0	0	0	0	0	0	0	0	0	0	0	1	0	0	0	0	0	0	0	0	0	0	0	0	0	0	0	0	0	0	1	0	0	1	0	0	0	0	0	0
Pantanal	0	0	0	0	0	0	0	0	0	0	0	0	0	0	0	1	0	0	0	0	0	0	0	0	0	1	0	0	0	0	0	0	0	0	1	0	0	0	0	0	0	0	1	0	0	0	0	0	1
Pantanos de Centla	0	0	0	0	0	0	0	0	0	0	0	0	0	0	0	0	0	0	0	0	1	1	0	0	0	0	0	0	0	0	0	0	0	0	0	0	0	0	0	0	0	0	0	0	0	0	0	0	0
Pantepui forests & shrublands	0	0	0	0	0	0	0	0	0	0	0	0	0	0	0	0	0	0	1	0	0	0	0	0	0	0	0	0	0	0	0	0	0	0	0	0	0	0	0	0	0	1	1	0	0	0	0	0	0
ParaguanÃ¡ xeric scrub	0	0	0	0	0	0	0	0	0	0	0	0	0	1	0	0	0	0	0	0	0	0	0	0	0	0	0	0	0	0	0	0	0	0	0	0	0	0	0	0	0	0	1	0	0	0	0	0	0
ParanÃ¡ flooded savanna	0	0	0	0	0	0	0	0	0	0	0	0	0	0	0	1	0	0	0	0	0	0	0	0	0	0	0	0	0	0	0	1	0	1	1	0	0	0	0	0	0	0	0	0	0	0	0	1	1
Patagonian steppe	0	0	0	0	0	0	0	0	1	1	1	0	0	0	0	0	0	0	0	0	0	0	0	0	0	0	0	0	0	0	0	0	0	0	0	0	0	0	0	0	0	0	0	0	0	0	0	0	0
PatÃ­a valley dry forests	0	0	0	0	0	0	0	0	0	0	0	0	0	0	0	0	0	0	0	0	1	0	0	0	0	0	0	0	0	0	0	0	0	0	0	0	0	0	0	0	0	0	1	0	0	0	0	0	0
Pernambuco coastal forests	0	0	0	0	0	0	0	0	0	0	0	0	0	0	1	0	0	0	0	0	0	0	0	0	0	0	0	0	0	0	0	0	0	0	0	0	0	0	0	0	0	0	1	0	0	0	0	0	0
Pernambuco interior forests	0	0	0	0	0	0	0	0	0	0	0	0	0	0	1	0	0	0	0	0	0	0	0	0	0	0	0	0	0	0	0	0	0	0	0	0	0	0	0	0	1	0	1	0	0	0	0	0	1
Peruvian Yungas	0	0	0	1	0	0	0	0	0	0	0	0	0	0	0	0	0	0	0	0	0	0	1	0	0	0	0	0	0	0	0	0	0	0	0	0	0	0	0	0	0	0	1	0	0	0	0	0	0
PetÃ©n-Veracruz moist forests	0	0	0	0	0	0	0	0	0	0	0	0	0	0	0	0	0	0	0	0	1	1	0	0	0	0	0	0	0	1	0	0	0	0	0	0	0	0	0	0	0	0	0	0	0	0	0	0	0
Puerto Rican dry forests	0	0	0	0	0	0	0	0	0	0	0	0	0	0	0	0	0	0	0	0	0	0	0	0	0	0	0	0	0	0	0	0	0	0	0	0	0	0	0	0	0	0	0	0	0	0	0	0	0
Puerto Rican moist forests	0	0	0	0	0	0	0	0	0	0	0	0	0	0	0	0	0	0	0	0	0	0	0	0	0	0	0	0	0	0	0	0	0	0	0	0	0	0	0	0	0	0	0	0	0	0	0	0	0
Purus-Madeira moist forests	0	0	0	0	0	0	0	0	0	0	0	0	0	0	0	0	0	0	1	1	0	0	1	0	0	0	0	0	0	0	0	0	0	0	0	0	0	0	0	0	0	1	1	0	1	0	0	0	0
Purus vÃ¡rzea	0	0	0	0	0	0	0	0	0	0	0	0	0	0	0	0	0	0	0	0	0	0	0	0	0	0	0	0	0	0	0	0	0	0	0	0	0	0	0	0	0	0	1	0	0	0	0	0	0
Rio Negro campinarana	0	0	0	0	0	0	0	0	0	0	0	0	0	0	0	0	0	0	1	0	0	0	0	0	0	0	0	0	0	0	0	0	0	0	0	0	0	0	0	0	0	0	1	0	0	0	0	0	0
San FÃ©lix-San Ambrosio Islands temperate forests	0	0	0	0	0	0	0	0	0	0	0	0	0	0	0	0	0	0	0	0	0	0	0	0	0	0	0	0	0	0	0	0	0	0	0	0	0	0	0	0	0	0	0	0	0	0	0	0	0
San Lucan xeric scrub	0	0	0	0	0	0	0	0	0	0	0	0	0	0	0	0	0	0	0	0	0	0	0	0	0	0	0	0	0	0	0	0	0	0	0	0	0	0	0	0	0	0	0	0	0	0	0	0	0
Santa Marta montane forests	0	0	0	0	0	0	0	0	0	0	0	0	0	0	0	0	0	0	0	0	1	0	0	0	0	0	0	0	1	0	0	0	0	0	0	0	0	0	0	0	0	0	1	0	0	0	0	0	0
Santa Marta pÃ¡ramo	0	0	0	0	0	0	0	0	0	0	0	0	0	0	0	0	0	0	0	0	0	0	0	0	0	0	0	0	1	0	0	0	0	0	0	0	0	0	0	0	0	0	1	0	0	0	0	0	0
Sechura desert	0	0	0	1	0	0	0	0	0	0	0	0	0	0	0	0	0	0	0	0	0	0	0	0	0	0	1	0	0	0	0	0	0	0	0	0	0	0	0	0	0	0	0	0	0	0	0	0	0
Serra do Mar coastal forests	0	0	0	0	0	0	0	0	0	0	0	0	0	0	0	0	0	1	0	0	0	0	0	0	0	0	0	0	0	0	0	0	1	0	1	0	0	1	0	0	1	0	1	0	0	0	0	0	0
Sierra de la Laguna dry forests	0	0	0	0	0	0	0	0	0	0	0	0	0	0	0	0	0	0	0	0	0	0	0	0	0	0	0	0	0	0	0	0	0	0	0	0	0	0	0	0	0	0	0	0	0	0	0	0	0
Sierra de la Laguna pine-oak forests	0	0	0	0	0	0	0	0	0	0	0	0	0	0	0	0	0	0	0	0	0	0	0	0	0	0	0	0	0	0	0	0	0	0	0	0	0	0	0	0	0	0	0	0	0	0	0	0	0
Sierra de los Tuxtlas	0	0	0	0	0	0	0	0	0	0	0	0	0	0	0	0	0	0	0	0	1	0	0	0	0	0	0	0	0	1	0	0	0	0	0	0	0	0	0	0	0	0	0	0	0	0	0	0	0
Sierra Madre de Chiapas moist forests	0	0	0	0	0	0	0	0	0	0	0	0	0	0	0	0	0	0	0	0	0	0	0	0	0	0	0	0	0	1	0	0	0	0	0	0	0	0	0	0	0	0	0	0	0	0	0	0	0
Sierra Madre de Oaxaca pine-oak forests	0	0	0	0	0	0	0	0	0	0	0	0	0	0	0	0	0	0	0	0	0	0	0	0	0	0	0	0	0	1	0	0	0	0	0	0	0	0	0	0	0	0	0	0	0	0	0	0	0
Sierra Madre del Sur pine-oak forests	0	0	0	0	0	0	0	0	0	0	0	0	0	0	0	0	0	0	0	0	0	0	0	0	0	0	0	0	0	1	1	0	0	0	0	0	0	0	0	0	0	0	0	0	0	0	0	0	0
Sinaloan dry forests	0	0	0	0	0	0	0	0	0	0	0	0	0	0	0	0	0	0	0	0	0	0	0	0	0	0	0	1	0	0	1	0	0	0	0	0	0	0	0	0	0	0	0	0	0	0	0	0	0
SinÃº Valley dry forests	0	0	0	0	0	0	0	0	0	0	0	0	0	0	0	0	0	0	0	0	1	0	0	0	0	0	0	0	1	0	0	0	0	0	0	0	0	0	0	0	0	0	1	0	0	0	0	0	0
SolimÃµes-JapurÃ¡ moist forests	0	0	0	0	0	0	0	0	0	0	0	0	0	0	0	0	0	0	0	0	0	0	0	0	0	0	0	0	0	0	0	0	0	0	0	0	0	0	0	0	0	0	1	0	0	0	0	0	0
South American Pacific mangroves	0	0	0	0	0	0	0	0	0	0	0	0	0	0	0	0	0	0	0	0	1	0	0	0	0	0	0	0	0	0	0	0	0	0	0	0	0	0	0	0	0	0	1	0	0	0	0	0	0
Southern Andean steppe	1	0	0	1	0	1	1	1	0	0	0	0	0	0	0	0	0	0	0	0	0	0	0	0	0	0	1	0	0	0	0	0	0	0	0	0	0	0	0	0	0	0	0	0	0	0	0	0	0
Southern Andean Yungas	0	0	0	1	0	0	0	0	0	0	0	0	0	0	0	0	0	0	0	0	0	0	1	0	0	0	1	0	0	0	0	0	0	0	0	0	0	0	0	0	0	0	0	0	0	0	1	0	1
Southern Atlantic Brazilian mangroves	0	0	0	0	0	0	0	0	0	0	0	0	0	0	1	0	0	1	0	0	0	0	0	1	0	0	0	0	0	0	0	0	1	0	0	0	0	1	1	0	1	0	1	0	0	1	0	0	1
Southern Cone Mesopotamian savanna	0	0	0	0	0	0	0	0	0	0	0	0	0	0	0	1	0	0	0	0	0	0	0	0	0	0	0	0	0	0	0	0	0	0	1	0	0	0	0	0	0	0	0	0	0	0	0	0	0
Southern Mesoamerican Pacific mangroves	0	0	0	0	0	0	0	0	0	0	0	0	0	0	0	0	0	0	0	0	1	0	0	0	0	0	0	0	0	0	0	0	0	0	0	0	0	0	0	0	0	0	1	0	0	0	0	0	0
Southern Pacific dry forests	0	0	0	0	0	0	0	0	0	0	0	0	0	0	0	0	0	0	0	0	0	0	0	0	0	0	0	0	0	1	0	0	0	0	0	0	0	0	0	0	0	0	0	0	0	0	0	0	0
Southwest Amazon moist forests	0	0	0	0	0	0	0	0	0	0	0	0	0	0	0	1	0	0	0	0	0	0	1	0	0	0	0	0	0	0	0	0	0	0	1	0	0	0	0	0	0	0	1	0	0	0	1	0	1
St. Peter and St. Paul Rocks	0	0	0	0	0	0	0	0	0	0	0	0	0	0	0	0	0	0	0	0	0	0	0	0	0	0	0	0	0	0	0	0	0	0	0	0	0	0	0	0	0	0	0	0	0	0	0	0	0
Talamancan montane forests	0	0	0	0	0	0	0	0	0	0	0	0	0	0	0	0	0	0	0	0	1	0	0	0	0	0	0	0	0	0	0	0	0	0	0	0	0	0	0	0	0	0	1	0	0	0	0	0	0
TapajÃ³s-Xingu moist forests	0	0	0	0	0	0	0	0	0	0	0	0	0	0	1	0	1	0	0	1	0	0	0	0	0	0	0	0	0	0	0	0	0	0	1	0	0	0	0	0	0	0	1	0	0	0	0	0	0
TehuacÃ¡n Valley matorral	0	0	0	0	0	0	0	0	0	0	0	0	0	0	0	0	0	0	0	0	0	0	0	0	0	0	0	0	0	1	1	0	0	0	0	0	0	0	0	0	0	0	0	0	0	0	0	0	0
Trans-Mexican Volcanic Belt pine-oak forests	0	0	0	0	0	0	0	0	0	0	0	0	0	0	0	0	0	0	0	0	0	0	0	0	0	0	0	0	0	1	1	0	0	0	0	0	0	0	0	0	0	0	0	0	0	0	0	0	0
Trinidad and Tobago moist forest	0	0	0	0	0	0	0	0	0	0	0	0	0	1	0	0	0	0	1	0	0	0	0	0	0	0	0	0	0	0	0	0	0	0	0	0	0	0	0	0	0	0	0	0	0	0	0	0	0
Tumbes-Piura dry forests	0	0	0	0	0	0	0	0	0	0	0	0	0	0	0	0	0	0	0	0	1	0	0	0	0	0	0	0	0	0	0	0	0	0	0	0	0	0	0	0	0	0	1	0	0	0	0	0	0
UatumÃ£-Trombetas moist forests	0	0	0	0	0	0	0	0	0	0	0	0	0	0	0	0	1	0	1	1	0	0	0	0	0	0	0	0	0	0	0	0	0	0	0	0	0	0	0	0	0	1	1	0	1	0	0	0	0
Ucayali moist forests	0	0	0	0	0	0	0	0	0	0	0	0	0	0	0	0	0	0	0	0	0	0	0	0	0	0	0	0	0	0	0	0	0	0	0	0	0	0	0	0	0	0	1	0	0	0	0	0	0
Uruguayan savanna	0	0	0	0	0	0	0	0	0	0	0	0	0	0	0	1	0	1	0	0	0	0	0	0	0	0	0	0	0	0	0	0	1	0	1	0	0	0	0	0	0	0	0	0	0	0	0	1	0
Valdivian temperate forests	1	0	0	0	0	0	0	0	1	1	1	0	0	0	0	0	0	0	0	0	0	0	0	0	0	0	0	0	0	0	0	0	0	0	0	0	0	0	0	0	0	0	0	0	0	0	0	0	0
Venezuelan Andes montane forests	0	0	0	0	0	0	0	0	0	0	0	1	1	1	0	0	0	0	0	0	0	0	0	0	0	0	0	0	1	0	0	0	0	0	0	0	0	0	0	0	0	0	1	0	0	0	0	0	0
Veracruz dry forests	0	0	0	0	0	0	0	0	0	0	0	0	0	0	0	0	0	0	0	0	0	0	0	0	0	0	0	0	0	1	1	0	0	0	0	0	0	0	0	0	0	0	0	0	0	0	0	0	0
Veracruz moist forests	0	0	0	0	0	0	0	0	0	0	0	0	0	0	0	0	0	0	0	0	0	0	0	0	0	0	0	1	0	1	1	0	0	0	0	0	0	0	0	0	0	0	0	0	0	0	0	0	0
Veracruz montane forests	0	0	0	0	0	0	0	0	0	0	0	0	0	0	0	0	0	0	0	0	0	0	0	0	0	0	0	1	0	1	1	0	0	0	0	0	0	0	0	0	0	0	0	0	0	0	0	0	0
Western Ecuador moist forests	0	0	0	0	0	0	0	0	0	0	0	0	0	0	0	0	0	0	0	0	1	0	0	0	0	0	0	0	0	0	0	0	0	0	0	0	0	0	0	0	0	0	1	0	0	0	0	0	0
Windward Islands moist forests	0	0	0	0	0	0	0	0	0	0	0	0	0	0	0	0	0	0	0	0	0	0	0	0	0	0	0	0	0	0	0	0	0	0	0	0	0	0	0	0	0	0	0	0	0	0	0	0	0
Xingu-Tocantins-Araguaia moist forests	0	0	0	0	0	0	0	0	0	0	0	0	0	0	1	1	1	0	0	0	0	0	0	0	0	0	0	0	0	0	0	0	0	0	1	0	0	0	0	0	0	0	1	0	0	0	0	0	0
YucatÃ¡n dry forests	0	0	0	0	0	0	0	0	0	0	0	0	0	0	0	0	0	0	0	0	0	1	0	0	0	0	0	0	0	0	0	0	0	0	0	0	0	0	0	0	0	0	0	0	0	0	0	0	0
YucatÃ¡n moist forests	0	0	0	0	0	0	0	0	0	0	0	0	0	0	0	0	0	0	0	0	0	1	0	0	0	0	0	0	0	0	0	0	0	0	0	0	0	0	0	0	0	0	0	0	0	0	0	0	0
Brazilian Atlantic dry forests	0	0	0	0	0	0	0	0	0	0	0	0	0	0	0	1	0	1	0	0	0	0	0	0	0	0	0	0	0	0	0	0	0	0	1	0	0	0	0	0	0	0	1	0	0	0	0	0	1
Bahamian pineyards	0	0	0	0	0	0	0	0	0	0	0	0	0	0	0	0	0	0	0	0	0	0	0	0	0	0	0	0	0	0	0	0	0	0	0	0	0	0	0	0	0	0	0	0	0	0	0	0	0
Tocantins/Pindare moist forests	0	0	0	0	0	0	0	0	0	0	0	0	0	0	1	0	0	0	0	0	0	0	0	0	0	0	0	0	0	0	0	0	0	0	0	0	0	0	0	0	0	0	1	0	0	0	0	0	0
Trindade-Martin Vaz Islands tropical forests	0	0	0	0	0	0	0	0	0	0	0	0	0	0	0	0	0	0	0	0	0	0	0	0	0	0	0	0	0	0	0	0	0	0	0	0	0	0	0	0	0	0	0	0	0	0	0	0	0
Trinidad and Tobago dry forest	0	0	0	0	0	0	0	0	0	0	0	0	0	1	0	0	0	0	1	0	0	0	0	0	0	0	0	0	0	0	0	0	0	0	0	0	0	0	0	0	0	0	0	0	0	0	0	0	0
Lesser Antillean dry forests	0	0	0	0	0	0	0	0	0	0	0	0	0	0	0	0	0	0	0	0	0	0	0	0	0	0	0	0	0	0	0	0	0	0	0	0	0	0	0	0	0	0	0	0	0	0	0	0	0
[truncated: 524 more columns]

## Sheet: Wood Density per species
Species	WD
Abarema jupunba	0.585143
Abarema macradenia	0.438
Abies guatemalensis	0.43
Abuta rufescens	0.45
Acacia dealbata	0.568
Acacia melanoxylon	0.568
Acanthosyris falcata	0.6455
Acanthosyris glabrata	0.6
Acca sellowiana	0.75
Acioa edulis	0.82
Acioa guianensis	0.69
Acmanthera latifolia	0.69
Acosmium dasycarpum	0.7
Acosmium nitens	0.795667
Acosmium panamense	0.81
Acosmium praeclarum	0.68
Adelia triloba	0.543
Adiscanthus fusciflorus	0.82
Aegiphila integrifolia	0.86
Aegiphila intermedia	0.43
Agonandra brasiliensis	0.81775
Agonandra silvatica	0.8305
Aiouea impressa	0.37
Albizia guachapele	0.5125
Albizia inundata	0.583
Albizia niopoides	0.555
Albizia pistaciifolia	0.45
Albizia saman	0.500386
Alchornea castaneifolia	0.34
Alchornea costaricensis	0.301
Alchornea glandulosa	0.385835
Alchornea grandis	0.34
Alchornea latifolia	0.445
Alchornea triplinervia	0.466667
Alchorneopsis portoricensis	0.45
Aldina heterophylla	0.749
Aldina insignis	0.715
Aldina latifolia	0.74
Alexa grandiflora	0.66
Alexa imperatricis	0.487143
Alexa wachenheimii	0.49
Alibertia curviflora	0.73
Alibertia edulis	0.76
Allantoma lineata	0.545
Allophylus amazonicus	0.55
Allophylus cobbe	0.385
Allophylus edulis	0.6505
Allophylus floribundus	0.39
Allophylus peruvianus	0.39
Allophylus scrobiculatus	0.46
Alnus acuminata	0.386309
Alnus jorullensis	0.381
Alseis blackiana	0.536
Alseis floribunda	0.85
Alseis peruviana	0.65
Alvaradoa amorphoides	0.58
Amaioua guianensis	0.734
Amanoa glaucophylla	0.8
Amanoa guianensis	0.734
Amanoa oblongifolia	0.83
Ambelania acida	0.524667
Amburana cearensis	0.524
Amomyrtella guili	0.612
Ampelocera edentula	0.6995
Ampelocera ruizii	0.648
Amphirrhox longifolia	0.71
Amyris elemifera	1.05
Anacardium excelsum	0.391286
Anacardium giganteum	0.454
Anacardium occidentale	0.445
Anacardium parvifolium	0.51366
Anacardium spruceanum	0.479167
Anadenanthera colubrina	0.866143
Anadenanthera peregrina	0.883333
Anaxagorea crassipetala	0.48
Anaxagorea dolichocarpa	0.58
Andira anthelmia	0.778
Andira coriacea	0.732
Andira fraxinifolia	0.92
Andira inermis	0.642667
Andira micrantha	1
Andira parviflora	0.628375
Andira surinamensis	0.70475
Andira unifoliolata	0.76
Aniba affinis	0.52
Aniba burchellii	0.52
Aniba canelilla	0.952429
Aniba cylindriflora	0.6695
Aniba excelsa	0.551
Aniba firmula	0.56
Aniba guianensis	0.69
Aniba hostmanniana	0.619
Aniba hypoglauca	0.525
Aniba panurensis	0.61
Aniba parviflora	0.628375
Aniba perutilis	0.5
Aniba puchury-minor	0.533333
Aniba riparia	0.57
Aniba rosaeodora	0.732571
Aniba terminalis	0.54
Aniba williamsii	0.6375
Anisophyllea manausensis	0.86
Annona crassiflora	0.56
Annona foetida	0.572
Annona glabra	0.5
Annona hypoglauca	0.38
Annona muricata	0.36
Annona reticulata	0.55
Annona spraguei	0.559
Anomospermum grandifolium	0.64
Anthodiscus amazonicus	0.715
Anthodiscus peruanus	0.68878
Anthodiscus pilosus	0.69
Antonia ovata	0.467333
Aparisthmium cordatum	0.390034
Apeiba albiflora	0.2454
Apeiba glabra	0.31088
Apeiba intermedia	0.26
Apeiba tibourbou	0.2
Aptandra tubicina	0.765
Apuleia leiocarpa	0.796827
Arapatiella psilophylla	0.87
Araucaria angustifolia	0.480599
Araucaria araucana	0.518
Ardisia guianensis	0.62
Artocarpus altilis	0.445
Artocarpus heterophyllus	0.53
Aspidosperma album	0.766167
Aspidosperma araracanga	0.75
Aspidosperma australe	0.7404
Aspidosperma capitatum	0.73
Aspidosperma cuspa	0.829493
Aspidosperma cylindrocarpon	0.636667
Aspidosperma decussatum	0.792
Aspidosperma desmanthum	0.61
Aspidosperma discolor	0.758
Aspidosperma excelsum	0.776539
Aspidosperma macrocarpon	0.71
Aspidosperma megalocarpon	0.783287
Aspidosperma megaphyllum	0.673
Aspidosperma nitidum	0.61175
Aspidosperma oblongum	0.865
Aspidosperma obscurinervium	0.86
Aspidosperma parvifolium	0.7855
Aspidosperma polyneuron	0.738429
Aspidosperma pyrifolium	0.785434
Aspidosperma quebracho-blanco	0.75275
Aspidosperma ramiflorum	0.71
Aspidosperma rigidum	0.61175
Aspidosperma sandwithianum	0.792
Aspidosperma spruceanum	0.753333
Aspidosperma subincanum	0.82
Aspidosperma tomentosum	0.82
Aspidosperma verruculosum	0.94
Asteranthos brasiliensis	0.67
Astrocaryum murumuru	0.508
Astronium concinnum	1.07
Astronium gracile	0.73
Astronium graveolens	0.84
Astronium lecointei	0.790333
Astronium ulei	0.7035
Attalea butyracea	0.326
Austrocedrus chilensis	0.426
Avicennia germinans	0.777707
Avicennia marina	0.52
Avicennia nitida	0.9
Baccharis latifolia	0.561
Bagassa guianensis	0.706
Balfourodendron riedelianum	0.684167
Balizia elegans	0.495
Banara arguta	0.75
Banara guianensis	0.61
Banara nitida	0.6015
Bastardiopsis densiflora	0.651
Batesia floribunda	0.54
Batocarpus amazonicus	0.533
Bauhinia longifolia	0.67
Bauhinia tarapotensis	0.6
Beilschmiedia brasiliensis	0.585
Beilschmiedia curviramea	0.542
Beilschmiedia pendula	0.503
Bellucia grossularioides	0.5975
Bellucia pentamera	0.54
Berberis jobii	0.593
Bertholletia excelsa	0.638
Bixa arborea	0.37
Bixa excelsa	0.32
Bixa orellana	0.36
Blakea subconnata	0.71
Blepharocalyx eggersii	0.726
Blepharocalyx salicifolius	0.708105
Bocageopsis multiflora	0.6402
Bocoa prouacensis	1.05367
Bocoa viridiflora	0.835
Boehmeria caudata	0.364
Bothriospora corymbosa	0.68
Botryarrhena pendula	0.734
Bougainvillea praecox	0.56
Bowdichia nitida	0.803333
Bowdichia virgilioides	0.91
Brosimum acutifolium	0.640286
Brosimum alicastrum	0.625061
Brosimum costaricanum	0.665
Brosimum gaudichaudii	0.64
Brosimum guianense	0.8435
Brosimum lactescens	0.6556
Brosimum parinarioides	0.630625
Brosimum potabile	0.5425
Brosimum rubescens	0.825143
Brosimum utile	0.505786
Brunellia comocladifolia	0.3
Brunellia costaricensis	0.3225
Buddleja americana	0.52
Buddleja nitida	0.52
Bunchosia argentea	0.65
Burdachia duckei	0.84
Burdachia prismatocarpa	0.73
Bursera graveolens	0.32
Bursera simaruba	0.305
Byrsonima aerugo	0.6285
Byrsonima arthropoda	0.62
Byrsonima crassifolia	0.584633
Byrsonima crispa	0.58
Byrsonima densa	0.62
Byrsonima japurensis	0.62
Byrsonima laevigata	0.62
Byrsonima lancifolia	0.66
Byrsonima sericea	0.78
Byrsonima spicata	0.613667
Byrsonima stipulacea	0.722667
Byrsonima verbascifolia	0.749918
Cabralea canjerana	0.532167
Caesalpinia coriaria	1.115
Caesalpinia echinata	0.89
Caesalpinia eriostachys	0.72
Caesalpinia ferrea	1.17
Caesalpinia granadillo	1.03
Caesalpinia paraguariensis	1.05267
Caesalpinia pluviosa	0.89
Calatola costaricensis	0.5655
Calliandra trinervia	0.82
Callisthene fasciculata	0.74
Callisthene major	0.75
Calophyllum angulare	0.6425
Calophyllum brasiliense	0.589658
Calophyllum calaba	0.55
Calophyllum longifolium	0.542
Calophyllum mariae	0.46
Calycolpus goetheanus	0.8
Calycophyllum candidissimum	0.696667
Calycophyllum multiflorum	0.7375
Calycophyllum spruceanum	0.719167
Calycorectes acutatus	0.76
Calyptranthes clusiaefolia	0.72
Calyptranthes concinna	0.77
Calyptranthes speciosa	0.86
Campnosperma gummifera	0.44
Campnosperma panamensis	0.3386
Campomanesia eugenioides	0.84
Campomanesia grandiflora	0.73
Campomanesia neriiflora	0.84
Campomanesia rufa	0.93
Campsiandra angustifolia	0.9
Campsiandra comosa	0.81
Canella winterana	0.95
Capirona decorticans	0.593
Caraipa densifolia	0.6406
Caraipa grandifolia	0.78
Caraipa llanorum	0.6
Caraipa punctulata	0.6
Carapa procera	0.545455
Cardiopetalum calophyllum	0.645
Cariniana domestica	0.59
Cariniana estrellensis	0.636667
Cariniana legalis	0.495
Cariniana micrantha	0.5866
Cariniana pyriformis	0.536667
Cariniana rubra	0.615
Carpotroche longifolia	0.45
Caryocar amygdaliferum	0.68
Caryocar brasiliense	0.65
Caryocar glabrum	0.675809
Caryocar gracile	0.69
Caryocar microcarpum	0.669667
Caryocar nuciferum	0.689
Caryocar pallidum	0.84
Caryocar villosum	0.758
Caryodendron amazonicum	0.65
Casearia aculeata	0.66
Casearia arborea	0.573667
Casearia decandra	0.664333
Casearia grandiflora	0.77
Casearia guianensis	0.735
Casearia javitensis	0.753
Casearia negrensis	0.52
Casearia pitumba	0.73
Casearia praecox	0.71
Casearia sylvestris	0.705
Cassia cowanii	0.62
Cassia fastuosa	0.805
Cassia ferruginea	0.866
Cassia fistula	0.899795
Cassia moschata	0.805
Cassipourea guianensis	0.82
Castilla elastica	0.5675
Catalpa bignonioides	0.361
Catalpa longissima	0.723333
Catostemma albuquerquei	0.69
Catostemma altsonii	0.49
Catostemma cavalcantei	0.56
Catostemma commune	0.5195
Catostemma fragrans	0.57425
Catostemma sclerophyllum	0.69
Cavanillesia hylogeiton	0.13
Cavanillesia platanifolia	0.36
Cavanillesia umbellata	0.15
Cecropia concolor	0.15
Cecropia engleriana	0.49
Cecropia ficifolia	0.266
Cecropia hololeuca	0.43
Cecropia insignis	0.3175
Cecropia latiloba	0.33
Cecropia membranacea	0.33
Cecropia obtusa	0.31
Cecropia obtusifolia	0.246
Cecropia pachystachya	0.408795
Cecropia peltata	0.3
Cecropia purpurascens	0.32
Cecropia sciadophylla	0.386857
Cedrela fissilis	0.4666
Cedrela lilloi	0.401
Cedrela montana	0.34
Cedrela oaxacensis	0.41
Cedrela odorata	0.440255
Cedrela tonduzii	0.36
Cedrelinga cateniformis	0.5038
Ceiba boliviana	0.26
Ceiba chodatii	0.198
Ceiba erianthos	0.2
Ceiba glaziovii	0.59
Ceiba insignis	0.255116
Ceiba pentandra	0.332062
Ceiba samauma	0.57
Ceiba speciosa	0.377233
Celtis ehrenbergiana	0.688
Celtis iguanaea	0.655
Celtis schippii	0.616
Cenostigma macrophyllum	0.97
Cenostigma tocantinum	0.84
Centrolobium microchaete	0.586667
Centrolobium ochroxylum	0.69
Centrolobium paraense	0.711
Centrolobium robustum	0.701333
Centrolobium tomentosum	0.665
Cercis siliquastrum	0.602
Cespedesia spathulata	0.611615
Chaetocarpus schomburgkianus	0.805
Chamaecrista adiantifolia	0.832
Chamaecrista apoucouita	0.9235
Chamaecrista scleroxylon	0.955
Chaunochiton kappleri	0.522
Chaunochiton loranthoides	0.77
Chimarrhis cymosa	0.71
Chimarrhis hookeri	0.71
Chimarrhis microcarpa	0.689
Chimarrhis turbinata	0.72
Chionanthus ligustrinus	0.855
Chlorocardium rodiei	0.867042
Chloroleucon tenuiflorum	0.485395
Chomelia paniculata	0.62
Chomelia spinosa	0.53
Chomelia venezuelensis	0.52
Chromolucuma rubriflora	0.73
Chrysobalanus icaco	0.753333
Chrysochlamys weberbaueri	0.43
Chrysophyllum amazonicum	0.826
Chrysophyllum argenteum	0.7835
Chrysophyllum cainito	0.655
Chrysophyllum cuneifolium	0.929
Chrysophyllum gonocarpum	0.6725
Chrysophyllum lucentifolium	0.787
Chrysophyllum marginatum	0.704333
Chrysophyllum oliviforme	0.9
Chrysophyllum pomiferum	0.766
Chrysophyllum prieurii	0.8614
Chrysophyllum sanguinolentum	0.6714
Chrysophyllum ucuquirana-branca	0.733
Cinchona pubescens	0.54
Cinnamomum stereophyllum	NA
Citharexylum macrophyllum	0.502
Citharexylum spinosum	0.714986
Citronella apogon	0.494
Clarisia biflora	0.475
Clarisia racemosa	0.585429
Clathrotropis brachypetala	0.8085
Clathrotropis brunnea	0.765
Clathrotropis macrocarpa	0.71
Clethra mexicana	0.55
Clethra ovalifolia	0.49
Clethra scabra	0.486
Cleyera theaeoides	0.63
Clusia alata	0.56
Clusia fockeana	0.65
Clusia gundlachii	0.9
Clusia insignis	0.56
Clusia rosea	0.605
Cnidoscolus pubescens	0.44
Coccoloba acuminata	0.58
Coccoloba caracasana	0.43
Coccoloba densifrons	0.58
Coccoloba diversifolia	0.797205
Coccoloba latifolia	0.58
Coccoloba lehmannii	0.58
Coccoloba mollis	0.674864
Coccoloba padiformis	0.8
Coccoloba pubescens	1
Coccoloba swartzii	0.7
Coccoloba uvifera	0.7
Cochlospermum orinocense	0.224
Cochlospermum vitifolium	0.1925
Colubrina arborescens	0.7
Colubrina elliptica	0.8
Colubrina glandulosa	0.738667
Colubrina spinosa	0.495
Combretum leprosum	0.63
Conceveiba guianensis	0.54325
Conceveiba martiana	0.43
Conceveiba pleiostemona	0.266
Connarus suberosus	0.45
Conocarpus erectus	1
Copaifera aromatica	0.62
Copaifera duckei	0.62
Copaifera guyanensis	0.6175
Copaifera langsdorffii	0.65
Copaifera multijuga	0.642
Copaifera officinalis	0.625
Copaifera pubiflora	0.6375
Copaifera reticulata	0.6075
Copernicia alba	0.791
Cordia alliodora	0.504909
Cordia americana	0.712213
Cordia bicolor	0.475
Cordia borinquensis	0.7
Cordia cicatricosa	0.41
Cordia collococca	0.42
Cordia dentata	0.47
Cordia dodecandra	0.65
Cordia ecalyculata	1.076
Cordia exaltata	0.3985
Cordia fallax	0.3735
Cordia gerascanthus	0.745
Cordia glabrata	0.77
Cordia goeldiana	0.498
Cordia laevifrons	0.33
Cordia lasiocalyx	0.397
Cordia lomatoloba	0.41
Cordia nodosa	0.39
Cordia sagotii	0.409
Cordia scabrifolia	0.474
Cordia sebestena	0.7
Cordia sericicalyx	0.387
Cordia sulcata	0.6
Cordia tetrandra	0.345
Cordia trichotoma	0.63
Cordia ucayaliensis	0.41
Cornus disciflora	0.53
Cornus peruviana	0.56
Corythophora alta	0.713667
Corythophora rimosa	0.795667
Couepia bracteosa	0.77
Couepia caryophylloides	0.77
Couepia guianensis	0.7552
Couepia paraensis	0.85
Couepia robusta	0.83
Couepia ulei	0.7895
Couma guianensis	0.466667
Couma macrocarpa	0.4948
Couma utilis	0.66
Couratari asterotricha	0.51
Couratari guianensis	0.506594
Couratari longipedicellata	0.54
Couratari macrosperma	0.67
Couratari multiflora	0.448
Couratari oblongifolia	0.505
Couratari stellata	0.633143
Couratari tauari	0.555
Couroupita guianensis	0.434
Couroupita subsessilis	0.39
Coussapoa asperifolia	0.4515
Coussapoa batavorum	0.49
Coussapoa microcarpa	0.59
Coussapoa parviceps	0.49
Coussapoa parvifolia	0.49
Coussarea ampla	0.476
Coussarea hirticalyx	0.645
Coussarea hydrangeifolia	0.65
Coussarea surinamensis	0.67
Coutarea hexandra	0.6
Crateva tapia	0.47775
Crepidospermum rhoifolium	0.5785
Crescentia cujete	0.7
Crinodendron tucumanum	0.458
Croton cuneatus	0.41
Croton floribundus	0.6
Croton matourensis	0.395446
Croton mutisianus	0.41
Croton poecilanthus	0.6
Croton tessmannii	0.39
Croton urucurana	0.528
Croton xanthochylus	0.431667
Crudia amazonica	0.835
Crudia aromatica	0.93
Crudia glaberrima	0.785
Cryosophila warscewiczii	0.4
Cryptocarya aschersoniana	0.57
Cupania americana	0.565
Cupania cinerea	0.5
Cupania oblongifolia	0.67
Cupania scrobiculata	0.628
Cupania vernalis	0.6625
Curatella americana	0.65
Curupira tefeensis	0.81
Cuspidaria lateriflora	0.54
Cybianthus fulvopulverulentus	0.5925
Cybistax antisyphilitica	0.59
Cyclolobium vecchii	0.9
Cymbopetalum brasiliense	0.485
Cynometra hostmanniana	0.84
Cynometra parvifolia	0.84
Cyrilla racemiflora	0.59
Dacryodes belemensis	0.526486
Dacryodes colombiana	0.51
Dacryodes excelsa	0.48
Dacryodes nitens	0.49
Dacryodes occidentalis	0.525
Dacryodes peruviana	0.53
Dalbergia brasiliensis	0.91
Dalbergia cearensis	0.863333
Dalbergia decipularis	0.82
Dalbergia frutescens	0.69
Dalbergia granadillo	0.86
Dalbergia nigra	0.812375
Dalbergia retusa	0.86
Dalbergia stevensonii	0.77875
Dalbergia tucurensis	0.86
Daphnopsis brasiliensis	0.52
Delonix regia	0.8
Dendrobangia boliviana	0.635333
Dendropanax arboreus	0.4218
Desmopsis panamensis	0.764
Dialium guianense	0.893583
Diatenopteryx sorbifolia	0.744
Diclinanona calycina	0.47
Dicorynia guianensis	0.605778
Dicymbe altsonii	0.758
Dicymbe corymbosa	0.758
Dimorphandra conjugata	0.7275
Dimorphandra davisii	0.861
Dimorphandra macrostachya	0.695
Dimorphandra parviflora	1
Dimorphandra polyandra	0.656
Dimorphandra pullei	0.58
Dinizia excelsa	0.939333
Diospyros brasiliensis	0.68
Diospyros capreifolia	0.73
Diospyros carbonaria	0.73
Diospyros cayennensis	0.46
Diospyros dichroa	0.53
Diospyros guianensis	0.722169
Diospyros hispida	0.62
Diospyros inconstans	0.83
Diospyros lissocarpoides	0.482
Diospyros poeppigiana	0.6
Diospyros tetrasperma	0.81
Diplokeleba floribunda	0.852
Diploon cuspidatum	0.85
Diplotropis martiusii	0.633333
Diplotropis purpurea	0.778667
Dipteryx alata	0.9775
Dipteryx micrantha	0.864031
Dipteryx odorata	0.92275
Dipteryx oleifera	0.848333
Dipteryx polyphylla	0.885667
Dipteryx punctata	0.92
Discophora guianensis	0.56
Drimys winteri	0.415
Drypetes amazonica	0.67
Drypetes standleyi	0.675
Drypetes variabilis	0.736667
Duckeodendron cestroides	0.634333
Duckesia verrucosa	0.818
Duguetia calycina	0.37
Duguetia chrysea	0.845
Duguetia lanceolata	0.87
Duguetia megalocarpa	0.91
Duguetia quitarensis	0.8
Duguetia spixiana	0.58
Duguetia stelechantha	0.849
Duguetia surinamensis	0.8
Dulacia guianensis	0.569
Duranta serratifolia	0.561
Duroia aquatica	0.785
Duroia eriopila	0.796
Duroia fusifera	0.672
Duroia hirsuta	0.77
Duroia micrantha	0.8
Dussia discolor	0.550333
Dussia lehmannii	0.59
Dussia macroprophyllata	0.563
Ecclinusa guianensis	0.627429
Ecclinusa lanceolata	0.58
Ecclinusa psilophylla	0.758
Ecclinusa ramiflora	0.961
Elizabetha paraensis	0.82
Elvasia calophyllea	0.8
Elvasia elvasioides	0.730517
Embothrium coccineum	0.49
Emmotum fagifolium	0.7265
Emmotum nitens	0.93
Endlicheria bracteolata	0.573
Endlicheria cocuirey	0.4535
Endlicheria formosa	0.421
Endlicheria multiflora	0.47
Endlicheria paniculata	0.631
Endlicheria sericea	0.47
Endlicheria williamsii	0.47
Endopleura uchi	0.794429
Enterolobium contortisiliquum	0.397333
Enterolobium cyclocarpum	0.39
Enterolobium maximum	0.406667
Enterolobium schomburgkii	0.708818
Enterolobium timbouva	0.531
Eperua bijuga	0.729
Eperua duckeana	0.791
Eperua falcata	0.718571
Eperua glabriflora	0.759
Eperua grandiflora	0.704
Eperua jenmanii	0.775
Eperua rubiginosa	0.745
Ephedranthus amazonicus	0.816
Eriotheca candolleana	0.43
Eriotheca crassa	0.51
Eriotheca globosa	0.41
Eriotheca longipedicellata	0.483333
Eriotheca pentaphylla	0.43
Eriotheca ruizii	0.39
Erisma calcaratum	0.68
Erisma fuscum	0.56
Erisma nitidum	0.52
Erisma uncinatum	0.523083
Erythrina berteroana	0.3
Erythrina crista-galli	0.267667
Erythrina dominguezii	0.258
Erythrina edulis	0.22
Erythrina falcata	0.32
Erythrina fusca	0.2985
Erythrina poeppigiana	0.305
Erythrina smithiana	0.19
Erythrina ulei	0.111
Erythrina variegata	0.28
Erythrochiton fallax	0.45
Erythroxylum amazonicum	0.71
Erythroxylum citrifolium	0.71
Erythroxylum deciduum	0.809719
Erythroxylum frangulifolium	0.968
Erythroxylum glaucum	0.71
Erythroxylum kapplerianum	0.71
Erythroxylum macrophyllum	0.71354
Erythroxylum pulchrum	1.071
Erythroxylum squamatum	0.71
Escallonia millegrana	0.542
Escallonia myrtilloides	0.668786
Eschweilera alata	0.932
Eschweilera albiflora	0.86
Eschweilera amazonica	0.9
Eschweilera amazoniciformis	0.823
Eschweilera atropetiolata	0.753
Eschweilera carinata	0.782
Eschweilera collina	0.7785
Eschweilera congestiflora	0.853674
Eschweilera coriacea	0.851446
Eschweilera gigantea	0.78
Eschweilera grandiflora	0.876846
Eschweilera juruensis	0.96
Eschweilera micrantha	0.86
Eschweilera ovata	0.931875
Eschweilera parviflora	0.88897
Eschweilera parvifolia	0.887908
Eschweilera pedicellata	0.893429
Eschweilera potaroensis	0.81
Eschweilera rodriguesiana	0.762
Eschweilera sagotiana	0.8
Eschweilera simiorum	0.86
Eschweilera subglandulosa	0.857106
Eschweilera tenax	0.714667
Eschweilera tenuifolia	0.77
Eschweilera tessmannii	0.789
Eschweilera wachenheimii	0.8055
Esenbeckia grandiflora	1.076
Esenbeckia leiocarpa	0.964
Etaballia dubia	0.92
Eucryphia cordifolia	0.51
Eugenia anastomosans	0.77
Eugenia biflora	0.81425
Eugenia brasiliensis	0.71
Eugenia citrifolia	0.664
Eugenia coffeifolia	0.757
Eugenia crenata	0.672
Eugenia dysenterica	0.82
Eugenia feijoi	0.789
Eugenia florida	0.681333
Eugenia illepida	0.69
Eugenia leitonii	0.98
Eugenia ligustrina	0.981
Eugenia patrisii	0.8305
Eugenia pseudopsidium	0.8685
Eugenia sonderiana	0.75
Eugenia stahlii	0.73
Eugenia uniflora	0.813801
Eugenia wullschlaegeliana	0.792
Euphronia hirtelloides	0.62
Euplassa cantareirae	0.68
Euplassa pinnata	0.52
Euplassa saxicola	0.52
Euterpe precatoria	0.387667
Euxylophora paraensis	0.656
Exellodendron cordatum	1.01
Exellodendron coriaceum	0.84
Exostema caribaeum	1
Faramea occidentalis	0.618
Ferdinandusa elliptica	0.65
Ferdinandusa rudgeoides	0.8
Ficus americana	0.4
Ficus catappifolia	0.65
Ficus citrifolia	0.4
Ficus coerulescens	0.365
Ficus crassiuscula	0.39
Ficus dendrocida	0.53
Ficus eximia	0.457326
Ficus hartwegii	0.39
Ficus insipida	0.376054
Ficus mathewsii	0.3845
Ficus maxima	0.36123
Ficus nymphaeifolia	0.415
Ficus pertusa	0.46
Ficus retusa	0.46
Ficus trigonata	0.39
Fitzroya cupressoides	0.43
Freziera canescens	0.58
Fusaea longifolia	0.742667
Gallesia integrifolia	0.51
Garcinia intermedia	0.625
Garcinia macrophylla	0.77
Garcinia madruno	0.726667
Geissospermum laeve	0.76
Geissospermum sericeum	0.782333
Genipa americana	0.6202
Genipa infundibuliformis	0.88
Geoffroea decorticans	0.503586
Geoffroea spinosa	0.672333
Gleditsia amorphoides	0.70725
Gliricidia sepium	0.53
Glycydendron amazonicum	0.68075
Gmelina arborea	0.34
Godmania aesculifolia	0.52
Goethalsia meiantha	0.3494
Goniodiscus elaeospermus	0.58
Goniorrhachis marginata	1.01
Gordonia fruticosa	0.5185
Goupia glabra	0.727187
Grias neuberthii	0.62
Grias peruviana	0.62
Guaiacum officinale	1.17667
Guaiacum sanctum	1.09
Guapira cuspidata	0.492333
Guarea glabra	0.620333
Guarea gomma	0.65
Guarea guidonia	0.564794
Guarea humaitensis	0.7645
Guarea kunthiana	0.616127
Guarea macrophylla	0.645
Guarea polymera	0.52
Guarea pterorhachis	0.77
Guarea pubescens	0.5305
Guarea purusana	0.77
Guarea scabra	0.620333
Guarea subviridiflora	0.64
Guatteria acutissima	0.45
Guatteria amplifolia	0.511
Guatteria blainii	0.8
Guatteria cargadero	0.52
Guatteria caribaea	0.8
Guatteria cestrifolia	0.54
Guatteria decurrens	0.52
Guatteria dumetorum	0.466
Guatteria eugeniifolia	0.81
Guatteria modesta	0.54
Guatteria olivacea	0.455667
Guatteria procera	0.65
Guatteria schomburgkiana	0.6
Guatteria scytophylla	0.515
Guazuma crinita	0.56
Guazuma ulmifolia	0.518
Guettarda elliptica	0.715
Guettarda scabra	0.725
Guettarda uruguensis	0.73
Guettarda valenzuelana	0.65
Guibourtia chodatiana	0.77
Guibourtia hymenaefolia	1
Gustavia augusta	0.649962
Gustavia elliptica	0.669
Gustavia hexapetala	0.716
Gustavia longifolia	0.67
Gustavia macarenensis	0.67
Gustavia speciosa	0.515
Gustavia superba	0.58
Gymnanthes lucida	1.1
Gyranthera caribensis	0.37
Haematoxylum brasiletto	0.88
Haematoxylum campechianum	0.95
Hampea appendiculata	0.245
Haploclathra paniculata	0.82
Hasseltia floribunda	0.53
Hebepetalum humiriifolium	0.8705
Hedyosmum scabrum	0.45
Heisteria concinna	0.64
Heisteria densifrons	0.65
Heisteria maytenoides	0.87
Heisteria ovata	0.54
Heisteria spruceana	0.73
Helianthostylis sprucei	0.6275
Helicostylis elegans	0.65
Helicostylis pedunculata	0.675
Helicostylis scabra	0.735
Helicostylis tomentosa	0.6265
Helietta apiculata	0.8125
Heliocarpus americanus	0.226324
Heliocarpus appendiculatus	0.18
Henriettea multiflora	0.69
Henriquezia verticillata	0.73
Hernandia didymantha	0.2795
Hernandia sonora	0.28
Heterostemon mimosoides	0.6
Hevea brasiliensis	0.492167
Hevea guianensis	0.570849
Hevea microphylla	0.43
Hevea nitida	0.54
Hevea pauciflora	0.46
Hevea spruceana	0.4
Himatanthus articulatus	0.53625
Himatanthus attenuatus	0.48
Himatanthus bracteatus	0.53
Himatanthus obovatus	0.73
Himatanthus sucuuba	0.462
Hippomane mancinella	0.5
Hirtella bicornis	0.9
Hirtella bullata	0.49
Hirtella ciliata	0.82
Hirtella davisii	0.804
Hirtella glandulosa	0.925
Hirtella hebeclada	0.72
Hirtella pilosissima	0.88
Hirtella pimichina	0.824
Hirtella racemosa	0.781667
Hirtella rugosa	0.9
Hirtella triandra	0.682995
Holocalyx balansae	0.859
Homalium racemosum	0.795
Hortia longifolia	0.9
Hortia regia	0.784
Hovenia dulcis	0.559
Huberodendron patinoi	0.5
Huberodendron swietenioides	0.5635
Huertea cubensis	0.31
Huertea glandulosa	0.4285
Huertea granadina	0.41
Huertea putumayensis	0.41
Humiria balsamifera	0.730615
Humiriastrum colombianum	0.69
Humiriastrum cuspidatum	0.721
Humiriastrum excelsum	0.75
Humiriastrum melanocarpum	0.6
Humiriastrum obovatum	0.7715
Humiriastrum procerum	0.609783
Hura crepitans	0.365833
Hydrochorea corymbosa	0.47
Hydrochorea gonggrijpii	0.58
Hydrogaster trinervis	0.63
Hymenaea courbaril	0.800558
Hymenaea intermedia	0.82
Hymenaea martiana	0.825
Hymenaea oblongifolia	0.736329
Hymenaea parvifolia	0.8774
Hymenaea stigonocarpa	0.9
Hymenolobium excelsum	0.65
Hymenolobium flavum	0.68725
Hymenolobium modestum	0.6705
Hymenolobium nitidum	0.55
Hymenolobium petraeum	0.7125
Hymenolobium pulcherrimum	0.635
Hyptidendron asperrimum	0.43
Ilex affinis	0.51
Ilex argentina	0.5
Ilex brevicuspis	0.54
Ilex casiquiarensis	0.56
Ilex cerasifolia	0.65
Ilex jenmanii	0.56
Ilex martiniana	0.542
Ilex rimbachii	0.49
Ilex sideroxyloides	0.77
Inga acrocephala	0.5125
Inga alba	0.586111
Inga aria	0.606
Inga bourgonii	0.545
Inga capitata	0.592333
Inga cayennensis	0.53
Inga chartacea	0.512333
Inga cinnamomea	0.640333
Inga coruscans	0.72
Inga cylindrica	0.48
Inga edulis	0.586978
Inga fagifolia	0.62
Inga graciliflora	0.5335
Inga heterophylla	0.56
Inga heteroptera	0.49
Inga huberi	0.53
Inga ingoides	0.495
Inga lateriflora	0.562333
Inga laurina	0.663001
Inga leiocalycina	0.56
Inga marginata	0.5518
Inga melinonis	0.54
Inga nobilis	0.56
Inga oerstediana	0.425657
Inga olivacea	0.62
Inga paraensis	0.82
Inga pezizifera	0.6065
Inga punctata	0.56
Inga rubiginosa	0.662333
Inga semialata	0.556472
Inga sertulifera	0.65
Inga sessilis	0.43
Inga splendens	0.6
Inga stipularis	0.53
Inga tubaeformis	0.53
Inga umbellifera	0.724
Inga vera	0.575
Iodina rhombifolia	0.61
Ipomoea wolcottiana	0.3
Iriartea deltoidea	0.267
Iryanthera grandis	0.63
Iryanthera hostmannii	0.575
Iryanthera juruensis	0.633333
Iryanthera laevis	0.615
Iryanthera lancifolia	0.504
Iryanthera paraensis	0.65
Iryanthera sagotiana	0.572
Iryanthera tricornis	0.673333
Iryanthera ulei	0.6185
Isertia coccinea	0.52
Isertia hypoleuca	0.605
Isertia laevis	0.52
Ixora gardneriana	0.88
Jacaranda brasiliana	0.65
Jacaranda copaia	0.350667
Jacaranda hesperia	0.35
Jacaranda micrantha	0.482
Jacaranda mimosifolia	0.49
Jacaranda obtusifolia	0.48275
Jacaranda puberula	0.58
Jacaratia digitata	0.265
Jatropha curcas	0.17
Joannesia heveoides	0.39
Joannesia princeps	0.510667
Juglans australis	0.52
Juglans neotropica	0.49
Kaunia saltensis	0.494
Kielmeyera lathrophyton	0.67
Kielmeyera marauensis	0.49
Kielmeyera rubriflora	0.62
Krugiodendron ferreum	1.15
Lacistema aggregatum	0.5055
Lacistema grandifolium	0.517
Lacmellea floribunda	0.49
Lacmellea panamensis	0.4715
Lacmellea utilis	0.491
Lacunaria crenata	0.8065
Ladenbergia pavonii	0.47
Laetia corymbulosa	0.59
Laetia procera	0.6481
Laetia suaveolens	0.64
Laetia thamnia	0.66
Lafoensia glyptocarpa	0.96
Lafoensia pacari	0.8
Lafoensia punicifolia	0.705
Laguncularia racemosa	0.6101
Lecointea amazonica	0.893333
Lecythis ampla	0.75
Lecythis chartacea	0.822956
Lecythis confertiflora	0.792553
Lecythis corrugata	0.777
Lecythis gracieana	0.826
Lecythis holcogyne	0.776
Lecythis idatimon	0.798594
Lecythis lanceolata	1.00376
Lecythis lurida	0.863333
Lecythis ollaria	0.72
Lecythis parvifructa	0.741
Lecythis persistens	0.86
Lecythis pisonis	0.857174
Lecythis poiteaui	0.802
Lecythis prancei	0.875
Lecythis tuyrana	0.61
Lecythis zabucajo	0.849667
Leonia crassa	0.65
Leonia cymosa	0.65
Leonia glycycarpa	0.6
Leopoldinia pulchra	0.48
Lepidocordia punctata	0.7725
Leucaena diversifolia	0.6
Leucaena leucocephala	0.605
Leucaena trichodes	0.65
Licania alba	0.8874
Licania apetala	0.7634
Licania arborea	0.62
Licania brittoniana	0.682478
Licania canescens	0.88
Licania chocoensis	0.88
Licania coriacea	0.88
Licania davillifolia	0.88
Licania densiflora	0.785
Licania discolor	0.887
Licania divaricata	0.88
Licania elliptica	0.88
Licania emarginata	0.88
Licania fanshawei	0.887
Licania fuchsii	0.88
Licania gracilipes	0.8315
Licania granvillei	0.77
Licania heteromorpha	0.816322
Licania humilis	0.51
Licania hypoleuca	0.907795
Licania impressa	0.921
Licania incana	0.862
Licania irwinii	0.88
Licania jimenezii	0.844
Licania kunthiana	0.88
Licania laxiflora	0.990774
Licania licaniiflora	0.67
Licania macrophylla	0.7525
Licania majuscula	0.8835
Licania membranacea	0.88
Licania micrantha	0.836
Licania minutiflora	0.77
Licania oblongifolia	0.8036
Licania octandra	0.825
Licania ovalifolia	0.85
Licania pallida	0.88
Licania parviflora	0.708333
Licania parvifolia	0.745
Licania parvifructa	0.887
Licania platypus	0.62
Licania polita	0.88
Licania robusta	0.888667
Licania rodriguesii	0.844
Licania sandwithii	0.882
Licania sothersiae	0.839
Licania sparsipilis	0.56
Licania subarachnophylla	0.88
Licania tomentosa	0.98
Licania unguiculata	0.88
Licania urceolaris	0.88
Licaria armeniaca	0.553
Licaria chrysophylla	0.785
Licaria guianensis	0.747871
Licaria polyphylla	0.84
Licaria subbullata	0.84
Licaria triandra	0.685
Ligustrum lucidum	0.628
Lindackeria paludosa	0.56
Lithraea brasiliensis	0.98
Lithraea molleoides	0.474333
Lomatia hirsuta	0.473
Lonchocarpus araripensis	0.85
Lonchocarpus campestris	0.89
Lonchocarpus costaricensis	0.64
Lonchocarpus heptaphyllus	0.68675
Lonchocarpus lilloi	0.64
Lonchocarpus margaritensis	0.75
Lonchocarpus minimiflorus	0.78
Lonchocarpus muehlbergianus	0.620667
Lonchocarpus sericeus	0.771333
Lonchocarpus stramineus	0.75
Lonchocarpus velutinus	0.75
Loxopterygium huasango	0.73
Loxopterygium sagotii	0.561667
Luehea cymulosa	0.471908
Luehea divaricata	0.563
Luehea paniculata	0.54
Luehea seemannii	0.417
Lueheopsis duckeana	0.6158
Lueheopsis rosea	0.33
Lueheopsis rugosa	0.547
Lunania parviflora	0.7275
Lysiloma latisiliquum	0.62
Mabea biglandulosa	0.57
Mabea nitida	0.646667
Mabea piriri	0.597667
Mabea speciosa	0.635
Mabea subserrulata	0.6
Mabea subsessilis	0.6
Maburea trinervis	0.818
Macbrideina peruviana	0.54
Machaerium acutifolium	1.12
Machaerium allemanii	0.928
Machaerium brasiliense	0.66
Machaerium firmum	0.814333
Machaerium fulvovenosum	1.04
Machaerium incorruptibile	0.948
Machaerium lunatum	0.24
Machaerium millei	0.24
Machaerium minutiflorum	0.84
Machaerium opacum	0.8
Machaerium scleroxylon	0.8225
Machaerium villosum	0.78
Maclura tinctoria	0.782714
Macoubea guianensis	0.414333
Macrocnemum roseum	0.45
Macrolobium acaciifolium	0.551
Macrolobium angustifolium	0.675
Macrolobium bifolium	0.67
Macrolobium limbatum	0.58
Magnolia grandiflora	0.426
Magnolia ovata	0.525
Magnolia poasana	0.45
Magnolia portoricensis	0.7
Magnolia sororum	0.46
Magnolia splendens	0.59
Magnolia yoroconte	0.42
Magonia pubescens	0.77
Mahurea exstipulata	0.73
Mahurea palustris	0.69
Malouetia cestroides	0.58
Malouetia duckei	0.57
Malouetia naias	0.43
Mammea americana	0.64
Manilkara bidentata	0.870214
Manilkara cavalcantei	0.834
Manilkara chicle	1.04
Manilkara huberi	0.921364
Manilkara inundata	0.8
Manilkara paraensis	0.86
Manilkara salzmannii	1.03
Maprounea guianensis	0.588
Maquira calophylla	0.62
Maquira coriacea	0.5112
Maquira guianensis	0.766
Maquira sclerophylla	0.5135
Margaritaria nobilis	0.622333
Marmaroxylon racemosum	0.8443
Martiodendron excelsum	0.852
Martiodendron parviflorum	0.841
Matayba arborescens	0.696667
Matayba domingensis	0.7
Matayba guianensis	0.82
Matayba inelegans	0.82
Matayba opaca	0.82
Matisia cordata	0.37275
Matisia hirta	0.61
Matisia ochrocalyx	0.57
Maytenus alaternoides	0.75
Maytenus boaria	0.616
Maytenus cuezzoi	0.624
Melanoxylon brauna	1.038
Meliosma herbertii	0.42
Meriania urceolata	0.49
Metopium brownei	0.6
Metrodorea stipularis	1.05
Metteniusa nucifera	0.6
Mezilaurus crassiramea	0.76
Mezilaurus duckei	NA
Mezilaurus itauba	0.7443
Mezilaurus lindaviana	0.68
Mezilaurus navalium	0.74
Mezilaurus synandra	0.925
Miconia amazonica	0.47
Miconia argentea	0.589
Miconia calvescens	0.42
Miconia chrysophylla	0.62
Miconia cinnamomifolia	0.73
Miconia elata	0.47
Miconia holosericea	0.62
Miconia ibaguensis	0.61
Miconia juruensis	0.47
Miconia lepidota	0.75
Miconia longifolia	0.75
Miconia mirabilis	0.603
Miconia myriantha	0.75
Miconia poeppigii	0.596667
Miconia prasina	0.705
Miconia reducens	0.62
Miconia splendens	0.66
Miconia tetrandra	0.7
Miconia tomentosa	0.71
Miconia trinervia	0.62
Micrandra elata	0.72
Micrandra minor	0.41
Micrandra rossiana	0.674
Micrandra siphonioides	0.584
Micrandra spruceana	0.6
Microlobius foetidus	0.71
Micropholis egensis	0.6
Micropholis garciniifolia	0.64
Micropholis guyanensis	0.657273
Micropholis humboldtiana	0.6
Micropholis melinoniana	0.53
Micropholis mensalis	0.6585
Micropholis splendens	0.884
Micropholis venulosa	0.670838
Micropholis williamii	0.718
Microplumeria anomala	0.73
Mimosa artemisiana	0.91
Mimosa bimucronata	0.61
Mimosa glutinosa	0.97
Mimosa obovata	0.92
Mimosa pigra	0.729
Mimosa scabrella	0.562669
Mimosa tenuiflora	1.11021
Minquartia guianensis	0.786714
Moldenhawera floribunda	0.81
Mollia gracilis	0.49
Mollia lepidota	0.49
Mollia speciosa	0.49
Monopteryx uaucu	0.73
Mora excelsa	0.808667
Mora gonggrijpii	0.803857
Mora megistosperma	0.776667
Mora paraensis	0.85
Morinda panamensis	0.49
Moronobea coccinea	0.832333
Morus alba	0.549333
Mouriri acutiflora	0.81
Mouriri angulicosta	0.9
Mouriri barinensis	0.79
Mouriri brevipes	0.775
Mouriri collocarpa	0.833333
Mouriri crassifolia	0.895
Mouriri dumetosa	0.9
Mouriri grandiflora	0.9
Mouriri huberi	0.791667
Mouriri nigra	0.895
Mouriri pseudogeminata	0.65
Mouriri sagotiana	0.9
Mouriri sideroxylon	0.88
Muntingia calabura	0.3
Myrceugenia euosma	0.74
Myrcia amazonica	0.82
Myrcia deflexa	0.8
Myrcia paivae	0.774
Myrcia pyrifolia	0.818358
Myrcia splendens	0.813198
Myrcia tomentosa	0.82
Myrcianthes mato	0.692468
Myrcianthes pseudomato	0.727
Myrcianthes pungens	0.911
Myrciaria floribunda	0.785
Myrocarpus fastigiatus	0.9905
Myrocarpus frondosus	0.818167
Myrospermum frutescens	0.83
Myroxylon balsamum	0.7775
Myroxylon peruiferum	0.824333
Myrsine coriacea	0.647
Naucleopsis concinna	0.67
Naucleopsis guianensis	0.65
Naucleopsis ternstroemiiflora	0.612
Naucleopsis ulei	0.67
Nealchornea yapurensis	0.613333
Nectandra amazonum	0.633333
Nectandra angusta	0.48
Nectandra angustifolia	0.473
Nectandra cissiflora	0.591176
Nectandra cuspidata	0.518
Nectandra globosa	0.39
Nectandra grandiflora	0.61
Nectandra hihua	0.42
Nectandra krugii	0.5
Nectandra nitidula	0.74
Nectandra reticulata	0.518168
Nectandra turbacensis	0.545
Neea divaricata	0.49
Neea floribunda	0.62
Neea madeirana	0.581064
Neea oppositifolia	0.893
Neea ovalifolia	0.77
Neea tristis	0.77
Neoraimondia herzogiana	0.54
Nerium oleander	0.6
Nothofagus alpina	0.538354
Nothofagus antarctica	0.516
Nothofagus betuloides	0.473
Nothofagus dombeyi	0.56
Nothofagus obliqua	0.5895
Nothofagus pumilio	0.48
Ochroma pyramidale	0.1485
Ochthocosmus barrae	0.73
Ocotea aciphylla	0.50357
Ocotea amazonica	0.443
Ocotea atirrensis	0.48
Ocotea austinii	0.48
Ocotea benthamiana	0.45
Ocotea brenesii	0.51
Ocotea canaliculata	0.479333
Ocotea catharinensis	0.75
Ocotea ceanothifolia	0.371
Ocotea cernua	0.4535
Ocotea costulata	0.49
Ocotea dendrodaphne	0.49
Ocotea elegans	0.62
Ocotea fendleri	0.46
Ocotea floribunda	0.3954
Ocotea fragrantissima	0.531
Ocotea glomerata	0.508
Ocotea guianensis	0.529667
Ocotea hartshorniana	0.38
Ocotea leucoxylon	0.462
Ocotea meziana	0.47
Ocotea minarum	0.76
Ocotea moschata	0.6
Ocotea myriantha	0.611
Ocotea neesiana	0.47
Ocotea nigra	0.45
Ocotea oblonga	0.385557
Ocotea odorifera	0.760558
Ocotea pauciflora	0.59
Ocotea percurrens	0.519
Ocotea petalanthera	0.462
Ocotea porosa	0.597416
Ocotea puberula	0.4325
Ocotea pulchella	0.65
Ocotea sassafras	0.8115
Ocotea schomburgkiana	0.65
Ocotea spathulata	0.62
Ocotea spixiana	0.66
Ocotea splendens	0.45
Ocotea tarapotana	0.77
Ocotea tomentella	0.465
Oenocarpus bacaba	0.65
Oenocarpus mapora	0.713
Omphalea diandra	0.515
Onychopetalum amazonicum	0.624494
Oreopanax echinops	0.495
Oreopanax xalapensis	0.505
Ormosia arborea	0.7
Ormosia cinerea	0.58
Ormosia coarctata	0.6
Ormosia coccinea	0.624924
Ormosia costulata	0.6385
Ormosia coutinhoi	0.591333
Ormosia excelsa	0.61
Ormosia flava	0.58
Ormosia krugii	0.5
Ormosia lignivalvis	0.58
Ormosia melanocarpa	0.62
Ormosia nobilis	0.58
Ormosia paraensis	0.6635
Ormosia schunkei	0.57
Ormosia smithii	0.714
Ormosia stipularis	0.58
Osteophloeum platyspermum	0.465857
Otoba gracilipes	0.443333
Otoba lehmannii	0.39
Otoba novogranatensis	0.35
Otoba parvifolia	0.425833
Ouratea cardiosperma	0.77
Ouratea castaneifolia	0.657
Ouratea coccinea	0.77
Ouratea decagyna	0.77
Ouratea discophora	0.791
Ouratea polygyna	0.77
Ouratea spectabilis	0.64
Oxandra asbeckii	0.77
Oxandra espintana	0.63
Oxandra lanceolata	0.815
Oxandra riedeliana	0.77
Oxandra xylopioides	0.77
Pachira aquatica	0.376667
Pachira brevipes	0.56
Pachira duckei	0.56
Pachira faroensis	0.545833
Pachira insignis	0.384
Pachira minor	0.56
Pachira quinata	0.415
Pachira sessilis	0.42
Pagamea coriacea	0.563333
Pagamea guianensis	0.573333
Palicourea crocea	0.56
Palicourea guianensis	0.54
Panopsis rubescens	0.52
Panopsis sessilifolia	0.5035
Parahancornia fasciculata	0.472929
Parahancornia peruviana	0.52
Parapiptadenia excelsa	0.732
Parapiptadenia pterosperma	0.89
Parapiptadenia rigida	1.06198
Parathesis cubana	0.62
Parinari campestris	0.7072
Parinari excelsa	0.704333
Parinari montana	0.71
Parinari pachyphylla	0.69
Parinari rodolphii	0.7215
Parkia decussata	0.775
Parkia discolor	0.64
Parkia gigantocarpa	0.26
Parkia igneiflora	0.47
Parkia multijuga	0.399
Parkia nitida	0.383
Parkia paraensis	0.415
Parkia pendula	0.5212
Parkia platycephala	0.76
Parkia ulei	0.3785
Parkia velutina	0.435
Parkinsonia aculeata	0.599
Parkinsonia praecox	0.602
Pausandra trianae	0.59
Paypayrola grandiflora	0.63
Paypayrola guianensis	0.5815
Peltogyne angustiflora	0.8
Peltogyne catingae	0.813333
Peltogyne confertiflora	0.77
Peltogyne heterophylla	0.87
Peltogyne lecointei	0.763333
Peltogyne maranhensis	0.69
Peltogyne paniculata	0.796143
Peltogyne paradoxa	0.83
Peltogyne purpurea	0.79
Peltogyne subsessilis	0.76
Peltogyne venosa	0.765
Peltophorum dubium	0.7438
Pentaclethra macroloba	0.603455
Pera arborea	0.73
Pera bicolor	0.614193
Pera coccinea	0.73
Pera glabrata	0.671112
Perebea angustifolia	0.517
Perebea guianensis	0.56
Perebea mollis	0.365
Perebea xanthochyma	0.56
Peridiscus lucidus	0.73
Persea americana	0.6
Persea caerulea	0.425
Persea pyrifolia	0.68
Persea schiedeana	0.5
Persea vesticula	0.53
Petitia domingensis	0.66
Phyllanthus acidus	0.6
Phyllanthus brasiliensis	0.58
Phyllanthus salviifolius	0.58
Phyllostylon rhamnoides	0.7486
Physocalymma scaberrimum	0.85
Phytolacca dioica	0.258
Pictetia aculeata	0.8
Pilgerodendron uviferum	0.43
Pimenta pseudocaryophyllus	1
Pimenta racemosa	0.9
Pinus caribaea	0.570667
Pinus oocarpa	0.58
Pinus patula	0.4185
Pinus radiata	0.39
Piper reticulatum	0.33
Piper tucumanum	0.457
Piptadenia gonoacantha	0.715
Piptadenia obliqua	0.84
Piptadenia viridiflora	0.86
Piptocarpha rotundifolia	0.65
Piptocoma discolor	0.47
Piranhea trifoliolata	0.835
Piscidia carthagenensis	0.8
Pisonia subcordata	0.5
Pisonia zapallo	0.351
Pithecellobium dulce	0.636649
Pithecellobium latifolium	0.36
Plathymenia reticulata	0.496667
Platycyamus regnellii	0.81
Platymiscium floribundum	0.89
Platymiscium fragrans	0.75
Platymiscium pinnatum	0.715714
Platymiscium trinitatis	0.864
Platymiscium ulei	0.75
Platymiscium yucatanum	0.83
Platypodium elegans	0.80575
Pleurothyrium parviflorum	0.471263
Plinia rivularis	0.95
Plumeria alba	0.8
Podocarpus coriaceus	0.7
Podocarpus guatemalensis	0.4
Podocarpus lambertii	0.45
Podocarpus oleifolius	0.453333
Podocarpus parlatorei	0.427667
Poecilandra retusa	0.844
Poecilanthe hostmannii	0.62
Poecilanthe parviflora	0.99
Poeppigia procera	0.69
Pogonophora schomburgkiana	0.8325
Poraqueiba guianensis	0.742333
Poraqueiba sericea	0.783333
Porcelia macrocarpa	0.76
Porcelia nitidifolia	0.4
Posoqueria acutifolia	0.7
Posoqueria latifolia	0.569667
Posoqueria longiflora	0.455
Poulsenia armata	0.358833
Pourouma bicolor	0.353167
Pourouma cecropiifolia	0.355667
Pourouma guianensis	0.38
Pourouma hirsutipetiolata	0.39
Pourouma melinonii	0.32
Pourouma minor	0.436
Pourouma mollis	0.39
Pourouma tomentosa	0.398151
Pourouma villosa	0.34
Pouteria ambelaniifolia	0.697
Pouteria anomala	0.693833
Pouteria arcuata	0.6
Pouteria atabapoensis	0.45
Pouteria benai	0.88
Pouteria bilocularis	0.69
Pouteria buenaventurensis	0.56
Pouteria caimito	0.805
Pouteria cladantha	0.942333
Pouteria coriacea	0.895
Pouteria cuspidata	0.9
Pouteria durlandii	0.58
Pouteria egregia	0.886833
Pouteria elegans	0.73
Pouteria engleri	0.774333
Pouteria ephedrantha	0.758
Pouteria eugeniifolia	1.1125
Pouteria filipes	0.964
Pouteria franciscana	0.6
Pouteria gardneri	0.93
Pouteria gardneriana	0.628
Pouteria glomerata	0.679
Pouteria gongrijpii	0.7994
Pouteria grandiflora	0.82
Pouteria grandis	0.93
Pouteria guianensis	0.904316
Pouteria izabalensis	0.55
Pouteria macrocarpa	0.77
Pouteria macrophylla	0.737113
Pouteria manaosensis	0.64
Pouteria melanopoda	0.968667
Pouteria minima	0.756
Pouteria multiflora	0.77
Pouteria nemorosa	0.44
Pouteria oblanceolata	0.79
Pouteria obscura	0.64
Pouteria oppositifolia	0.65
Pouteria pachycalyx	0.76
Pouteria reticulata	0.782044
Pouteria sapota	0.9
Pouteria speciosa	0.607
Pouteria torta	0.7685
Pouteria trigonosperma	0.867
Pouteria trilocularis	0.69
Pouteria venosa	0.92
Pouteria vernicosa	0.737
Pradosia cochlearia	0.73
Pradosia ptychandra	0.645
Pradosia schomburgkiana	0.753667
Pradosia surinamensis	0.8105
Prestoea decurrens	0.25
Priogymnanthus hasslerianus	0.87
Prioria copaifera	0.413571
Prockia crucis	0.58
Prosopis affinis	0.916
Prosopis alba	0.654
Prosopis alpataco	0.671
Prosopis caldenia	0.559
Prosopis chilensis	0.72
Prosopis juliflora	0.76175
Prosopis kuntzei	1.0105
Prosopis nigra	0.731
Prosopis pallida	0.88
Prosopis rubriflora	0.8
Prosopis ruscifolia	0.839
Protium altsonii	0.678766
Protium amazonicum	0.599
Protium aracouchini	0.49
Protium brasiliense	0.746
Protium carnosum	0.45
Protium crassipetalum	0.65
Protium crenatum	0.515
Protium cuneatum	0.515
Protium decandrum	0.512
Protium grandifolium	0.634723
Protium guianense	0.711
Protium heptaphyllum	0.6293
Protium nodulosum	0.49
Protium opacum	0.57
Protium panamense	0.481167
Protium paniculatum	0.49
Protium pittieri	0.475
Protium polybotryum	0.689
Protium sagotianum	0.5575
Protium spruceanum	0.56
Protium subserratum	0.55
Protium tenuifolium	0.56975
Protium trifoliolatum	0.5075
Protium unifoliolatum	0.5075
Prumnopitys harmsiana	0.53
Prunus myrtifolia	0.741
Prunus occidentalis	0.97
Prunus tucumanensis	0.609
Pseudima frutescens	0.8
Pseudobombax ellipticum	0.34
Pseudobombax grandiflorum	0.39
Pseudobombax marginatum	0.32
Pseudobombax munguba	0.25
Pseudobombax septenatum	0.211667
Pseudobombax simplicifolium	0.22
Pseudolmedia laevigata	0.629
Pseudolmedia laevis	0.618444
Pseudolmedia macrophylla	0.66025
Pseudolmedia rigida	0.64
Pseudolmedia spuria	0.75
Pseudomalmea diclina	0.808
Pseudopiptadenia pittieri	0.61
Pseudoxandra polyphleba	0.37
Psidium acutangulum	0.911667
Psidium cattleianum	1.12
Psidium guajava	0.7145
Psychotria hazenii	0.52
Pterocarpus officinalis	0.378571
Pterocarpus rohrii	0.443
Pterocarpus santalinoides	0.528
Pterodon emarginatus	0.91
Pterogyne nitens	0.692625
Pterygota amazonica	0.56
Ptychopetalum olacoides	0.6625
Qualea acuminata	0.65
Qualea albiflora	0.574655
Qualea brevipedicellata	0.685
Qualea coerulea	0.596667
Qualea dinizii	0.5975
Qualea gracilior	0.58
Qualea homosepala	0.685
Qualea impexa	0.61
Qualea megalocarpa	1.01
Qualea multiflora	0.71
Qualea paraensis	0.689333
Qualea rosea	0.5796
Qualea tricolor	0.65
Quararibea asterolepis	0.454
Quararibea guianensis	0.56
Quararibea wittii	0.465
Quassia amara	0.47
Quercus costaricensis	0.61
Quercus oleoides	0.86
Quercus salicifolia	0.671667
Quiina amazonica	0.92
Quiina florida	0.728
Quiina obovata	0.852979
Ramisia brasiliensis	0.62
Randia armata	0.668
Rauvolfia paraensis	0.55
Rauvolfia praecox	0.459667
Rauvolfia purpurascens	0.476
Ravenia urbanii	0.9
Recordoxylon amazonicum	0.8
Remijia amazonica	0.56
Rhabdodendron macrophyllum	0.8
Rhizophora harrisonii	0.86
Rhizophora mangle	0.9128
Rhizophora racemosa	0.88
Rhodostemonodaphne grandis	0.39
Rhodostemonodaphne praeclara	0.4
Richeria grandis	0.576667
Rinorea deflexiflora	0.5955
Rinorea flavescens	0.63
Rinorea guianensis	0.78
Rinorea paniculata	0.767841
Rinorea pectino-squamata	0.61
Rinorea pubiflora	0.75
Rinorea racemosa	0.682
Rinorea ulmifolia	0.75
Rinorea viridifolia	0.515
Roucheria calophylla	0.88
Roucheria columbiana	0.77
Roupala glabrata	0.83
Roupala montana	0.743703
Ruagea insignis	0.47
Rudgea viburnoides	0.57
Ruprechtia apetala	0.6605
Ruprechtia exploratricis	0.7
Ruprechtia laxiflora	0.586
Sacoglottis cydonioides	0.782333
Sacoglottis guianensis	0.835857
Sacoglottis mattogrossensis	0.77
Sagotia racemosa	0.58
Salacia elliptica	0.76
Salvertia convallariodora	0.65
Sambucus peruviana	0.429
Sandoricum koetjape	0.56
Sandwithia guyanensis	0.74
Sapindus saponaria	0.673
Sapium glandulosum	0.41525
Sapium haematospermum	0.3325
Sapium laurocerasus	0.38
Sapium macrocarpum	0.4375
Sapium marmieri	0.41
Sapium stylare	0.47
Sapranthus palanga	0.63
Sarcaulus brasiliensis	0.615
Saxegothaea conspicua	0.501
Schefflera decaphylla	0.446333
Schefflera morototoni	0.453667
Schefflera rodriguesiana	0.43
Schinopsis balansae	1.07425
Schinopsis brasiliensis	1.23
Schinus johnstonii	0.71
Schinus meyeri	0.525
Schistostemon retusum	1
Schizolobium amazonicum	0.58
Schizolobium parahyba	0.3465
Sclerolobium albiflorum	0.3715
Sclerolobium aureum	0.7
Sclerolobium chrysophyllum	0.551402
Sclerolobium denudatum	0.63
Sclerolobium melanocarpum	0.61
Sclerolobium melinonii	0.4995
Sclerolobium micranthum	0.44
Sclerolobium micropetalum	0.451667
Sclerolobium paraense	0.688
Sclerolobium rugosum	0.69
Sclerolobium setiferum	0.658387
Scleronema micranthum	0.624778
Scleronema praecox	0.593333
Scutia buxifolia	0.913
Sebastiania brasiliensis	0.6735
Seguieria langsdorffii	0.59
Senna multijuga	0.582
Senna racemosa	0.54
Senna reticulata	0.45
Senna siamea	0.65
Septotheca tessmannii	0.59
Sesbania grandiflora	0.41
Sextonia rubra	0.558323
Sideroxylon capiri	0.76
Sideroxylon foetidissimum	0.9
Sideroxylon obovatum	0.86
Sideroxylon obtusifolium	0.777333
Sideroxylon portoricense	0.9
Sideroxylon salicifolium	0.9
Simaba cedron	0.474333
Simaba orinocensis	0.416636
Simarouba amara	0.383333
Simarouba tulae	0.85
Simarouba versicolor	0.4382
Simira ecuadorensis	0.8
Simira maxonii	0.615
Simira rubescens	0.8
Simira salvadorensis	0.583203
Simira tinctoria	0.67
Siparuna cuspidata	0.655
Siparuna decipiens	0.6405
Siparuna poeppigii	0.69
Sloanea berteriana	0.8
Sloanea echinocarpa	0.77
Sloanea eichleri	0.75
Sloanea fragrans	0.47
Sloanea grandiflora	0.81025
Sloanea guianensis	0.8212
Sloanea laurifolia	0.8155
Sloanea megacarpa	0.861
Sloanea monosperma	0.88
Sloanea nitida	0.955
Sloanea robusta	0.861
Sloanea schomburgkii	0.8655
Sloanea synandra	0.653
Socratea exorrhiza	0.23
Solanum aphyodendron	0.545
Solanum crinitum	0.24
Solanum pseudoquina	0.53
Solanum umbellatum	0.494
Sorocea bonplandii	0.615
Sorocea briquetii	0.595
Spachea elegans	0.595
Sparattosperma leucanthum	0.57
Spathodea campanulata	0.22
Spondias mombin	0.389933
Spondias purpurea	0.35
Spondias radlkoferi	0.31
Stachyarrhena acuminata	0.82
Sterculia aerisperma	0.62
Sterculia apeibophylla	0.47
Sterculia apetala	0.392
Sterculia excelsa	0.51
Sterculia frondosa	0.469373
Sterculia pruriens	0.4862
Sterculia recordiana	0.49
Sterculia rugosa	0.477667
Sterculia speciosa	0.512338
Sterigmapetalum obovatum	0.77
Stifftia parviflora	0.62
Strychnos erichsonii	0.54
Strychnos glabra	0.54
Strychnos rondeletioides	0.54
Strychnos sandwithiana	0.54
Stryphnodendron adstringens	1.19
Stryphnodendron guianense	0.5675
Stryphnodendron microstachyum	0.390667
Stryphnodendron paniculatum	0.6535
Stryphnodendron polystachyum	0.463
Stryphnodendron pulcherrimum	0.475
Stryphnodendron racemiferum	0.752
Styrax leprosus	0.413
Swartzia arborescens	0.8345
Swartzia argentea	0.86
Swartzia bannia	1.006
Swartzia benthamiana	0.737167
Swartzia brachyrachis	0.9
Swartzia corrugata	1.0565
Swartzia cubensis	0.91
Swartzia cuspidata	0.678
Swartzia euxylophora	0.65
Swartzia grandifolia	1.03
Swartzia guianensis	0.737037
Swartzia ingifolia	0.815
Swartzia laevicarpa	0.6125
Swartzia laxiflora	0.9
Swartzia leblondii	0.83
Swartzia leiocalycina	0.9715
Swartzia longicarpa	0.766
Swartzia macrostachya	0.92
Swartzia myrtifolia	0.9
Swartzia oblanceolata	0.86
Swartzia oblata	0.92
Swartzia panacoco	0.920978
Swartzia pinnata	0.9
Swartzia polyphylla	0.691
Swartzia recurva	0.89
Swartzia remiger	0.835
Swartzia tomentifera	0.9
Swartzia ulei	1
Sweetia fruticosa	0.783333
Swietenia humilis	0.54
Swietenia macrophylla	0.5225
Swietenia mahagoni	0.75
Symmeria paniculata	0.67
Symphonia globulifera	0.608083
Symplocos martinicensis	0.8
Symplocos reflexa	0.49
Syzygium jambos	0.7
Tabebuia aurea	0.76
Tabebuia cassinoides	0.39
Tabebuia fluviatilis	0.58
Tabebuia heterophylla	0.633532
Tabebuia insignis	0.526955
Tabebuia nodosa	0.694
Tabebuia ochracea	0.87
Tabebuia pallida	0.58
Tabebuia rosea	0.503333
Tabebuia schumanniana	0.9
Tabebuia serratifolia	0.924
Tabebuia stenocalyx	0.55675
Tabernaemontana attenuata	0.505
Tabernaemontana cymosa	0.469021
Tabernaemontana flavicans	0.487
Tabernaemontana undulata	0.585
Tachigali cavipes	0.555
Tachigali colombiana	0.49
Tachigali multijuga	0.545
Tachigali myrmecophila	0.476
Tachigali paniculata	0.5545
Tachigali polyphylla	0.637317
Tachigali versicolor	0.521
Talipariti elatum	0.6
Talipariti tiliaceum	0.543333
Talisia esculenta	0.91425
Talisia floresii	0.87
Talisia megaphylla	0.86
Talisia microphylla	0.8165
Talisia squarrosa	0.855
Talisia sylvatica	0.856136
Tapirira guianensis	0.457
Tapirira obtusa	0.293
Tapura acreana	0.62
Tapura capitulifera	0.7205
Tapura guianensis	0.58
Taralea oppositifolia	0.896667
Tecoma stans	0.466
Terminalia acuminata	0.963
Terminalia amazonia	0.6735
Terminalia argentea	0.81
Terminalia australis	0.559
Terminalia catappa	0.483333
Terminalia dichotoma	0.707667
Terminalia fagifolia	1
Terminalia guyanensis	0.7146
Terminalia kuhlmannii	0.79
Terminalia lucida	0.65
Terminalia oblonga	0.694167
Terminalia triflora	0.748
Ternstroemia brasiliensis	0.47
Ternstroemia browniana	0.69
Ternstroemia congestiflora	0.598
Ternstroemia dentata	0.69
Tessaria integrifolia	0.301
Tetragastris altissima	0.707857
Tetragastris balsamifera	0.65
Tetragastris hostmannii	0.72
Tetragastris panamensis	0.717333
Tetrathylacium macrophyllum	0.62
Theobroma cacao	0.42
Theobroma obovatum	0.47
Theobroma speciosum	0.63
Theobroma subincanum	0.471833
Theobroma sylvestre	0.668
Thespesia populnea	0.635
Thouinia striata	0.9
Thouinidium decandrum	0.67
Thyrsodium guianense	0.65
Thyrsodium spruceanum	0.64
Tilia moltkei	0.473
Tipuana tipu	0.587333
Tocoyena williamsii	0.62
Toulicia eriocarpa	0.6
Toulicia guianensis	0.7215
Toulicia laevigata	0.9
Toulicia pulvinata	0.615
Tournefortia fuliginosa	0.47
Touroulia guianensis	0.76
Tovomita carinata	0.41
Tovomita choisyana	0.58
Tovomita gracilipes	0.86
Tovomita guianensis	0.6
Tovomita macrophylla	0.86
Tovomita umbellata	0.86
Trattinnickia aspera	0.424
Trattinnickia burserifolia	0.46
Trattinnickia demerarae	0.415333
Trattinnickia glaziovii	0.5205
Trattinnickia lawrancei	0.45
Trattinnickia peruviana	0.56
Trattinnickia rhoifolia	0.451143
Trema integerrima	0.3
Trema micrantha	0.28625
Trichanthera gigantea	0.45
Trichilia americana	0.57
Trichilia catigua	0.688
Trichilia hirta	0.55
Trichilia lecointei	0.9
Trichilia maynasiana	0.69
Trichilia micrantha	0.6125
Trichilia pallida	0.705
Trichilia pleeana	0.619408
Trichilia quadrijuga	0.54825
Trichilia rubra	0.585
Trichilia schomburgkii	0.686667
Trichilia silvatica	0.84
Trichilia surinamensis	0.46
Trichilia tuberculata	0.6275
Trichospermum galeottii	0.27
Triplaris americana	0.49
Triplaris cumingiana	0.520098
Triplaris gardneriana	0.63
Triplaris melaenodendron	0.6
Triplaris peruviana	0.515
Triplaris poeppigiana	0.49
Triplaris weigeltiana	0.4855
Trophis caucana	0.47
Trophis racemosa	0.599
Trymatococcus amazonicus	0.6595
Trymatococcus oligandrus	0.61
Ulmus mexicana	0.55
Unonopsis floribunda	0.42
Unonopsis glaucopetala	0.62
Unonopsis guatterioides	0.52
Unonopsis pittieri	0.368
Unonopsis rufescens	0.605
Unonopsis spectabilis	0.62
Unonopsis stipitata	0.686
Unonopsis veneficiorum	0.436
Urera baccifera	0.16503
Urera caracasana	0.2285
Vantanea barbourii	0.7
Vantanea compacta	0.91
Vantanea macrocarpa	0.832
Vantanea micrantha	0.975
Vantanea paraensis	0.77
Vantanea parviflora	0.8335
Vassobia breviflora	0.547
Vatairea guianensis	0.672
Vatairea lundellii	0.609
Vatairea macrocarpa	0.785
Vatairea paraensis	0.71
Vatairea sericea	0.665
Vataireopsis araroba	0.68
Vataireopsis speciosa	0.65
[truncated: 113 more rows]

## Sheet: Wood Density Species per Ecoreg
Ecoregion	Abarema jupunba	Abarema macradenia	Abies guatemalensis	Abuta rufescens	Acacia dealbata	Acacia melanoxylon	Acanthosyris falcata	Acanthosyris glabrata	Acca sellowiana	Acioa edulis	Acioa guianensis	Acmanthera latifolia	Acosmium dasycarpum	Acosmium nitens	Acosmium panamense	Acosmium praeclarum	Adelia triloba	Adiscanthus fusciflorus	Aegiphila integrifolia	Aegiphila intermedia	Agonandra brasiliensis	Agonandra silvatica	Aiouea impressa	Albizia guachapele	Albizia inundata	Albizia niopoides	Albizia pistaciifolia	Albizia saman	Alchornea castaneifolia	Alchornea costaricensis	Alchornea glandulosa	Alchornea grandis	Alchornea latifolia	Alchornea triplinervia	Alchorneopsis portoricensis	Aldina heterophylla	Aldina insignis	Aldina latifolia	Alexa grandiflora	Alexa imperatricis	Alexa wachenheimii	Alibertia curviflora	Alibertia edulis	Allantoma lineata	Allophylus amazonicus	Allophylus cobbe	Allophylus edulis	Allophylus floribundus	Allophylus peruvianus
Alto ParanÃ¡ Atlantic forests	0	0	0	0	2	0	0	0	33	0	0	0	37	0	0	0	0	0	52	0	18	0	0	0	2	89	0	4	1	0	136	0	0	192	0	0	0	0	0	0	0	0	46	1	0	3	81	0	0
Amazon-Orinoco-Southern Caribbean mangroves	10	0	0	0	0	0	0	0	0	0	1	0	1	0	0	0	0	0	4	0	7	0	1	1	0	0	0	7	0	1	0	0	0	0	0	0	0	0	0	0	0	0	19	1	0	0	0	0	0
Apure-Villavicencio dry forests	9	0	0	2	0	0	0	0	0	0	0	0	0	0	0	0	6	0	3	0	4	0	0	0	0	2	0	6	0	0	18	0	4	11	0	0	0	0	0	0	0	0	11	0	2	24	0	0	0
Araucaria moist forests	0	0	0	0	7	1	0	0	127	0	0	0	9	1	0	0	0	0	39	0	0	0	0	0	0	8	0	0	0	0	16	0	0	45	0	0	0	0	0	0	0	0	0	0	0	0	46	0	0
Araya and Paria xeric scrub	0	0	0	0	0	0	0	0	0	0	0	0	0	0	0	0	0	0	0	0	0	0	0	0	0	0	0	0	0	0	0	0	0	1	0	0	0	0	0	0	0	0	0	0	0	0	0	0	0
Atacama desert	0	0	0	0	0	0	0	0	0	0	0	0	0	0	0	0	0	0	0	0	0	0	0	0	0	0	0	0	0	0	0	0	0	0	0	0	0	0	0	0	0	0	0	0	0	0	0	0	0
Atlantic Coast restingas	9	0	0	0	0	0	0	0	0	0	0	0	0	0	0	0	0	0	1	0	3	0	0	0	0	0	0	0	0	0	0	0	0	10	0	0	0	0	0	0	0	0	0	0	0	0	1	0	0
Bahamian-Antillean mangroves	0	0	0	0	0	0	0	0	0	0	0	0	0	0	0	0	0	0	0	0	0	0	0	0	0	0	0	13	0	0	0	0	2	0	1	0	0	0	0	0	0	0	0	0	0	1	0	0	0
Bahamian pineyards	0	0	0	0	0	0	0	0	0	0	0	0	0	0	0	0	0	0	0	0	0	0	0	0	0	0	0	0	0	0	0	0	0	0	0	0	0	0	0	0	0	0	0	0	0	0	0	0	0
Bahia coastal forests	40	0	0	2	0	0	0	0	0	0	0	0	3	0	0	0	0	0	66	0	0	1	0	7	0	0	0	7	0	0	30	0	0	56	0	0	0	0	1	0	0	0	2	0	0	9	11	0	0
Bahia interior forests	4	0	0	2	0	0	0	0	0	0	0	0	31	0	0	0	0	0	23	0	1	0	0	1	3	1	0	3	0	0	14	0	0	33	0	0	0	0	0	0	0	0	4	0	0	10	10	0	0
BajÃ­o dry forests	0	0	4	0	0	0	0	0	1	0	0	0	0	0	0	0	0	0	0	0	0	0	0	0	0	0	0	0	0	0	0	0	0	0	0	0	0	0	0	0	0	0	0	0	0	0	0	0	0
Balsas dry forests	0	0	10	0	0	0	0	0	0	0	0	0	0	0	0	0	0	0	0	0	0	0	0	0	1	2	0	0	0	0	0	0	6	0	0	0	0	0	0	0	0	0	0	0	0	0	0	0	0
Belizian pine savannas	0	0	0	0	0	0	0	0	0	0	0	0	0	0	2	0	0	0	0	0	0	0	0	0	0	0	0	0	0	0	0	0	3	0	0	0	0	0	0	0	0	0	10	0	0	0	0	0	0
Beni savanna	0	0	0	1	0	0	0	0	0	0	0	0	0	1	1	0	0	0	5	0	1	0	0	1	4	8	0	0	2	0	5	0	1	0	0	0	0	0	0	0	0	0	11	0	0	0	0	1	0
Bolivian montane dry forests	3	0	0	0	0	2	0	0	0	0	0	0	0	0	0	0	0	0	2	0	0	0	0	0	1	7	0	1	0	0	14	0	2	14	0	0	0	0	0	0	0	0	1	0	0	0	3	1	0
Bolivian Yungas	54	0	0	6	0	1	0	0	0	0	0	0	0	0	0	0	0	0	11	0	8	0	0	0	2	22	0	2	0	0	308	2	60	125	0	0	0	0	0	0	0	0	11	0	1	0	1	58	2
Brazilian Atlantic dry forests	1	0	0	0	0	0	0	0	0	0	0	0	28	1	0	0	0	0	5	0	4	0	0	0	22	2	0	2	8	0	1	0	0	67	0	0	0	0	0	0	0	0	34	0	0	1	1	0	0
Caatinga	9	0	0	0	0	0	0	0	0	0	0	0	83	0	0	0	0	0	14	0	16	0	0	0	77	5	0	3	6	0	5	0	0	265	0	0	0	0	0	0	0	0	125	0	0	5	8	0	0
Caatinga Enclaves moist forests	4	0	0	0	0	0	0	0	0	0	0	0	0	0	0	0	0	0	1	0	2	0	0	0	0	0	0	3	0	0	3	0	0	0	0	0	0	0	0	0	0	0	6	0	0	3	0	0	0
Campos Rupestres montane savanna	1	0	0	0	1	0	0	0	0	0	0	0	9	0	0	0	0	0	4	0	1	0	0	0	0	0	0	0	0	0	4	0	0	56	0	0	0	0	0	0	0	0	8	0	0	1	3	0	0
Caqueta moist forests	30	1	0	1	0	0	0	0	0	0	0	0	0	16	0	8	0	0	7	1	0	2	0	0	0	1	0	1	0	0	10	0	8	34	0	2	0	3	0	0	0	0	7	0	3	0	0	0	0
Caribbean shrublands	0	0	0	0	0	0	0	0	0	0	0	0	0	0	0	0	0	0	0	0	0	0	0	0	0	0	0	1	0	0	0	0	0	0	0	0	0	0	0	0	0	0	0	0	0	2	0	0	0
Catatumbo moist forests	1	0	0	4	0	0	0	0	0	0	0	0	0	0	0	0	0	0	3	0	0	0	0	0	0	0	0	0	0	0	2	0	0	4	0	0	0	0	0	0	0	0	1	0	0	0	0	0	0
Cauca Valley dry forests	0	0	0	0	0	0	0	0	0	0	0	0	0	0	0	0	0	0	1	0	0	0	0	65	0	11	0	553	0	0	3	0	0	1	0	0	0	0	0	0	0	0	1	0	0	0	0	0	0
Cauca Valley montane forests	3	0	0	0	0	29	0	1	19	0	0	0	0	0	0	0	0	0	7	0	0	0	0	6	2	4	0	20	0	1	100	5	29	11	0	0	0	0	0	0	0	0	0	0	0	5	1	0	0
Cayos Miskitos-San AndrÃ©s and Providencia moist forests	0	0	0	0	0	0	0	0	0	0	0	0	0	0	0	0	2	0	0	0	0	0	0	0	0	0	0	0	0	0	0	0	0	0	0	0	0	0	0	0	0	0	0	0	0	0	0	0	0
Central American Atlantic moist forests	0	2	1	0	0	0	0	0	0	0	0	0	0	0	1	0	28	0	0	0	0	0	0	5	0	2	0	6	0	20	0	0	33	7	0	0	0	0	0	0	0	0	44	0	0	1	0	0	0
Central American dry forests	0	0	0	0	0	1	0	0	0	0	0	0	0	0	75	0	16	0	0	0	0	0	0	69	0	77	0	123	0	2	0	0	14	0	0	0	0	0	0	0	0	0	209	0	0	175	0	0	0
Central American montane forests	0	0	34	0	0	0	0	0	0	0	0	0	0	0	11	0	0	0	0	0	0	0	0	0	0	0	0	8	0	2	0	0	22	1	0	0	0	0	0	0	0	0	8	0	0	0	0	0	0
Central American pine-oak forests	0	0	84	0	3	0	0	0	3	0	0	0	0	0	14	0	16	0	0	0	0	0	0	28	0	12	0	20	0	1	0	0	68	9	0	0	0	0	0	0	0	0	99	0	0	20	0	0	0
Central Andean dry puna	0	0	0	0	0	0	0	0	0	0	0	0	0	0	0	0	0	0	0	0	0	0	0	0	0	0	0	0	0	0	0	0	0	0	0	0	0	0	0	0	0	0	0	0	0	0	0	0	0
Central Andean puna	0	0	0	0	0	0	1	0	0	0	0	0	0	0	0	0	0	0	0	0	0	0	0	0	0	0	0	0	0	0	0	0	0	0	0	0	0	0	0	0	0	0	0	0	0	0	3	0	0
Central Andean wet puna	1	0	0	0	9	18	0	0	0	0	0	0	0	0	0	0	0	0	0	0	0	0	0	0	0	0	0	0	0	0	0	0	0	0	0	0	0	0	0	0	0	0	0	0	0	0	1	1	0
Cerrado	9	0	0	0	0	1	0	0	0	0	0	0	741	21	0	0	0	0	85	1	190	2	0	0	10	81	0	13	5	0	83	0	0	147	0	0	0	0	0	0	0	0	791	0	0	28	29	2	1
Chiapas Depression dry forests	0	0	2	0	0	0	0	0	0	0	0	0	0	0	0	0	0	0	0	0	0	0	0	6	0	13	0	0	0	0	0	0	4	0	0	0	0	0	0	0	0	0	23	0	0	1	0	0	0
Chiapas montane forests	0	0	3	0	0	0	0	0	0	0	0	0	0	0	2	0	0	0	0	0	0	0	0	0	0	1	0	0	0	0	0	0	5	0	0	0	0	0	0	0	0	0	2	0	0	0	0	0	0
Chilean Matorral	0	0	0	0	105	7	0	0	0	0	0	0	0	0	0	0	0	0	0	0	0	0	0	0	0	0	0	0	0	0	0	0	0	0	0	0	0	0	0	0	0	0	0	0	0	0	0	0	0
Chimalapas montane forests	0	0	0	0	0	0	0	0	0	0	0	0	0	0	0	0	0	0	0	0	0	0	0	0	0	0	0	0	0	0	0	0	1	0	0	0	0	0	0	0	0	0	1	0	0	0	0	0	0
Chiquitano dry forests	9	0	0	0	0	0	10	0	0	0	0	0	11	19	0	0	0	0	19	0	27	0	0	0	25	50	0	9	8	0	7	0	0	7	0	0	0	0	0	0	0	0	59	0	0	0	6	12	0
ChocÃ³-DariÃ©n moist forests	24	7	0	1	0	1	0	0	0	0	0	0	0	0	0	0	4	0	20	0	0	0	0	1	1	0	0	1	0	13	6	9	11	1	0	0	0	0	0	0	0	0	21	0	0	4	0	2	0
Cocos Island moist forests	0	0	0	0	0	0	0	0	0	0	0	0	0	0	0	0	0	0	0	0	0	0	0	0	0	0	0	0	0	0	0	0	0	0	0	0	0	0	0	0	0	0	0	0	0	0	0	0	0
Cordillera Central pÃ¡ramo	0	0	0	0	0	0	0	0	0	0	0	0	0	0	0	0	0	0	1	0	0	0	0	0	0	0	0	0	0	0	1	0	0	0	0	0	0	0	0	0	0	0	0	0	0	0	0	0	0
Cordillera de Merida pÃ¡ramo	0	0	0	0	0	0	0	0	0	0	0	0	0	0	0	0	0	0	0	0	0	0	0	0	0	0	0	0	0	0	0	0	0	0	0	0	0	0	0	0	0	0	0	0	0	0	0	0	0
Cordillera La Costa montane forests	4	0	0	0	0	0	0	0	0	0	0	0	0	0	0	0	1	0	2	0	0	0	0	0	0	0	0	1	0	0	1	0	2	13	0	0	0	0	0	0	0	0	0	0	0	0	0	0	0
Cordillera Oriental montane forests	16	0	0	3	1	9	0	0	0	0	0	0	0	0	0	0	0	0	19	0	1	0	0	2	0	2	0	5	0	0	136	16	28	22	0	0	0	0	0	0	0	0	6	0	0	4	0	1	0
Costa Rican seasonal moist forests	0	0	0	0	0	0	0	0	0	0	0	0	0	0	63	0	64	0	0	0	0	0	0	27	0	19	0	46	0	23	1	0	27	1	0	0	0	0	0	0	0	0	67	0	0	78	0	0	0
Cuban cactus scrub	0	0	0	0	0	0	0	0	0	0	0	0	0	0	0	0	0	0	0	0	0	0	0	0	0	0	0	0	0	0	0	0	0	0	0	0	0	0	0	0	0	0	0	0	0	0	0	0	0
Cuban dry forests	0	0	0	0	0	0	0	0	0	0	0	0	0	0	0	0	0	0	0	0	0	0	0	0	0	0	0	4	0	0	0	0	3	0	0	0	0	0	0	0	0	0	10	0	0	1	0	0	0
Cuban moist forests	0	0	0	0	0	0	0	0	0	0	0	0	0	0	0	0	0	0	0	0	0	0	0	0	0	0	0	0	0	0	0	0	3	0	0	0	0	0	0	0	0	0	8	0	0	3	0	0	0
Cuban pine forests	0	0	0	0	0	0	0	0	0	0	0	0	0	0	0	0	0	0	0	0	0	0	0	0	0	0	0	0	0	0	0	0	0	0	0	0	0	0	0	0	0	0	6	0	0	2	0	0	0
Cuban wetlands	0	0	0	0	0	0	0	0	0	0	0	0	0	0	0	0	0	0	0	0	0	0	0	0	0	0	0	0	0	0	0	0	0	0	0	0	0	0	0	0	0	0	0	0	0	0	0	0	0
Dry Chaco	0	0	0	0	27	2	17	0	3	0	0	0	1	0	0	0	0	0	4	0	2	0	0	0	50	1	0	0	0	0	0	0	0	0	0	0	0	0	0	0	0	0	1	0	0	0	5	1	0
Eastern Cordillera Real montane forests	24	0	0	5	5	1	0	20	2	0	0	0	0	0	0	0	0	0	16	1	0	0	0	4	36	13	7	6	1	1	183	22	49	53	0	0	0	0	0	0	0	0	10	0	1	0	0	24	6
Eastern Panamanian montane forests	0	0	0	0	0	0	0	0	0	0	0	0	0	0	0	0	0	0	0	0	0	0	0	0	0	0	0	0	0	2	4	0	6	0	0	0	0	0	0	0	0	0	1	0	0	0	0	0	0
Ecuadorian dry forests	0	0	0	0	0	0	0	7	0	0	0	0	0	0	0	0	4	0	2	0	0	2	0	21	38	0	1	20	0	0	3	0	0	0	0	0	0	0	0	0	0	0	0	0	0	0	0	0	0
Enriquillo wetlands	0	0	0	0	0	0	0	0	0	0	0	0	0	0	0	0	0	0	0	0	0	0	0	0	0	0	0	0	0	0	0	0	0	0	0	0	0	0	0	0	0	0	0	0	0	0	0	0	0
Espinal	0	0	0	0	13	2	2	0	13	0	0	0	5	0	0	0	0	0	0	0	0	0	0	0	12	1	0	1	0	0	0	0	0	1	0	0	0	0	0	0	0	0	0	0	0	0	2	0	0
Everglades flooded grasslands	0	0	0	0	0	0	0	0	0	0	0	0	0	0	0	0	0	0	0	0	0	0	0	0	0	1	0	0	0	0	0	0	0	0	0	0	0	0	0	0	0	0	0	0	0	1	0	0	0
Fernando de Noronha-Atol das Rocas moist forests	0	0	0	0	0	0	0	0	0	0	0	0	0	0	0	0	0	0	0	0	0	0	0	0	0	0	0	0	0	0	0	0	0	0	0	0	0	0	0	0	0	0	0	0	0	0	0	0	0
GalÃ¡pagos Islands xeric scrub	0	0	0	0	0	0	0	0	0	0	0	0	0	0	0	0	0	0	0	0	0	0	0	0	0	0	0	0	0	0	0	0	0	0	0	0	0	0	0	0	0	0	0	0	0	0	0	0	0
Guajira-Barranquilla xeric scrub	2	0	0	0	0	0	0	0	0	0	0	0	0	0	0	0	0	0	0	0	5	0	0	2	0	28	0	26	0	0	0	0	0	0	0	0	0	0	0	0	0	0	2	0	0	2	0	0	0
Guayaquil flooded grasslands	0	0	0	0	0	0	0	1	0	0	0	0	0	0	0	0	0	0	0	0	0	0	0	0	1	0	0	1	0	0	3	0	0	0	0	0	0	0	0	0	0	0	0	0	0	0	0	0	0
Guianan freshwater swamp forests	0	0	0	0	0	0	0	0	0	0	0	0	0	0	0	0	0	0	0	0	0	0	0	0	0	0	0	0	0	0	0	0	0	0	0	0	0	0	0	0	0	0	0	0	0	0	0	0	0
Guianan Highlands moist forests	37	0	0	5	0	0	0	0	0	0	0	0	0	5	0	1	1	0	23	0	1	0	2	0	1	0	0	2	0	0	3	0	0	18	0	0	4	5	0	3	0	0	8	0	0	3	0	0	0
Guianan lowland moist forests	182	0	0	19	0	0	0	0	0	0	6	0	0	56	0	2	0	0	33	2	13	11	2	0	0	6	0	9	0	0	0	0	0	24	0	0	4	1	7	47	23	0	78	0	0	21	2	0	0
Guianan piedmont moist forests	18	0	0	10	0	0	0	0	0	0	0	0	0	19	0	2	0	2	6	1	2	0	0	0	4	0	1	2	14	0	4	0	1	42	0	0	0	18	2	2	0	0	13	26	0	3	0	0	0
Guianan savanna	9	0	0	1	0	0	0	0	0	0	0	0	0	26	0	0	0	0	15	0	7	3	0	1	0	0	0	1	0	0	0	0	0	5	0	0	0	0	0	0	0	0	5	1	0	30	0	0	0
Gurupa vÃ¡rzea	0	0	0	0	0	0	0	0	0	0	0	0	0	0	0	0	0	0	0	0	1	0	0	0	0	0	0	0	0	0	0	0	0	0	0	0	0	0	1	0	0	0	0	0	0	0	0	0	0
High Monte	0	0	0	0	0	0	0	0	0	0	0	0	0	0	0	0	0	0	0	0	0	0	0	0	0	0	0	0	0	0	0	0	0	0	0	0	0	0	0	0	0	0	0	0	0	0	0	0	0
Hispaniolan dry forests	0	0	0	0	0	1	0	0	0	0	0	0	0	0	0	0	0	0	0	0	0	0	0	0	0	0	0	2	0	0	0	0	3	0	0	0	0	0	0	0	0	0	0	0	0	7	0	0	0
Hispaniolan moist forests	0	0	0	0	0	0	0	0	0	0	0	0	0	0	0	0	0	0	0	0	0	0	0	0	0	1	0	6	0	0	0	0	21	0	3	0	0	0	0	0	0	0	0	0	0	24	0	0	0
Hispaniolan pine forests	0	0	0	0	0	1	0	0	0	0	0	0	0	0	0	0	0	0	0	0	0	0	0	0	0	1	0	1	0	0	0	0	10	0	1	0	0	0	0	0	0	0	0	0	0	17	0	0	0
Humid Chaco	0	0	0	0	0	0	14	0	0	0	0	0	21	0	0	0	0	0	0	0	4	0	0	0	55	40	0	6	4	0	21	0	0	69	0	0	0	0	0	0	0	0	0	0	0	2	115	0	0
Humid Pampas	0	0	0	0	73	9	0	0	33	0	0	0	0	1	0	0	0	0	0	0	0	0	0	0	5	1	0	0	0	0	0	0	0	0	0	0	0	0	0	0	0	0	1	0	0	0	11	0	0
Iquitos vÃ¡rzea	4	0	0	5	0	0	0	0	0	0	0	0	0	0	0	0	0	19	8	0	2	23	0	0	1	1	1	1	13	0	2	0	5	39	0	0	0	0	0	0	0	16	4	0	3	0	1	11	0
Islas Revillagigedo dry forests	0	0	0	0	0	0	0	0	0	0	0	0	0	0	0	0	0	0	0	0	0	0	0	0	0	0	0	0	0	0	0	0	0	0	0	0	0	0	0	0	0	0	0	0	0	0	0	0	0
Isthmian-Atlantic moist forests	0	24	0	0	0	0	0	0	1	0	0	0	0	0	2	0	183	0	0	0	0	0	0	18	0	2	0	19	0	121	22	0	83	8	0	0	0	0	0	0	0	0	144	0	0	13	0	0	0
Isthmian-Pacific moist forests	0	51	0	0	0	0	0	0	0	0	0	0	0	0	11	0	20	0	0	0	1	0	0	10	0	2	0	11	0	120	25	21	42	0	0	0	0	0	0	0	0	0	79	0	0	20	0	0	0
Jalisco dry forests	0	0	3	0	0	0	0	0	0	0	0	0	0	0	0	0	0	0	0	0	0	0	0	0	0	0	0	0	0	0	0	0	1	0	0	0	0	0	0	0	0	0	0	0	0	0	0	0	0
Jamaican dry forests	0	0	0	0	0	0	0	0	0	0	0	0	0	0	0	0	0	0	0	0	0	0	0	0	0	0	0	1	0	0	0	0	0	0	0	0	0	0	0	0	0	0	0	0	0	0	0	0	0
Jamaican moist forests	0	0	0	0	0	0	0	0	0	0	0	0	0	0	0	0	0	0	0	0	0	0	0	0	0	0	0	1	0	0	0	0	11	0	0	0	0	0	0	0	0	0	0	0	0	0	0	0	0
JapurÃ¡-SolimÃµes-Negro moist forests	9	0	0	6	0	0	0	0	0	0	2	35	0	47	0	0	0	10	1	1	4	3	0	0	0	0	1	0	5	1	1	0	3	10	0	15	0	42	1	0	0	1	20	16	2	0	0	0	0
JuruÃ¡-Purus moist forests	4	0	0	2	0	0	0	0	0	6	0	0	0	2	0	0	0	0	0	0	0	0	0	0	0	0	0	0	2	0	3	0	0	5	0	0	0	0	0	0	0	0	0	0	1	0	0	0	0
La Costa xeric shrublands	1	0	0	0	0	0	0	0	0	0	0	0	0	0	0	0	0	0	3	0	0	0	0	0	0	2	0	1	0	0	2	0	0	0	0	0	0	0	0	0	0	0	0	0	0	1	0	0	0
Lara-FalcÃ³n dry forests	0	0	0	0	0	0	0	0	0	0	0	0	0	0	0	0	0	0	0	0	0	0	0	2	0	0	0	1	0	0	0	0	0	0	0	0	0	0	0	0	0	0	0	0	0	0	0	0	0
Leeward Islands moist forests	0	0	0	0	0	0	0	0	0	0	0	0	0	0	0	0	0	0	0	0	0	0	0	0	0	0	0	0	0	0	0	0	0	0	0	0	0	0	0	0	0	0	0	0	0	1	0	0	0
Lesser Antillean dry forests	0	0	0	0	0	0	0	0	0	0	0	0	0	0	0	0	0	0	0	0	0	0	0	0	0	0	0	1	0	0	0	0	0	0	0	0	0	0	0	0	0	0	0	0	0	0	0	0	0
Llanos	41	0	0	0	0	0	0	0	1	0	0	0	0	58	1	0	2	0	13	0	35	1	0	17	1	22	15	37	11	0	6	1	5	3	0	0	0	2	0	1	0	0	95	0	5	19	0	2	0
Low Monte	0	0	0	0	0	0	0	0	0	0	0	0	0	0	0	0	0	0	0	0	0	0	0	0	0	0	0	0	0	0	0	0	0	0	0	0	0	0	0	0	0	0	0	0	0	0	0	0	0
Madeira-TapajÃ³s moist forests	32	0	0	11	0	0	0	0	0	0	0	0	9	57	1	0	0	0	10	0	7	2	0	0	7	11	0	6	0	0	6	0	0	8	0	0	0	4	3	0	0	0	87	0	15	1	2	2	1
Magdalena-UrabÃ¡ moist forests	9	0	0	0	0	0	0	0	1	0	0	0	0	0	0	0	0	0	12	1	2	0	0	9	0	8	6	23	3	8	3	1	15	2	0	0	0	0	0	0	0	0	19	0	3	5	0	0	0
Magdalena Valley dry forests	2	0	0	0	0	0	0	0	0	0	0	0	0	0	0	0	0	0	2	0	2	0	0	256	0	0	0	4	0	0	2	0	0	0	0	0	0	0	0	0	0	0	0	0	0	0	0	2	0
Magdalena Valley montane forests	74	0	0	0	8	133	0	0	27	0	0	0	0	0	0	0	0	0	53	0	0	0	0	14	0	9	0	20	2	19	111	11	79	38	0	0	0	0	0	0	0	1	1	0	2	0	1	0	0
Magellanic subpolar forests	0	0	0	0	0	0	0	0	0	0	0	0	0	0	0	0	0	0	0	0	0	0	0	0	0	0	0	0	0	0	0	0	0	0	0	0	0	0	0	0	0	0	0	0	0	0	0	0	0
MaraÃ±Ã³n dry forests	0	0	0	0	0	0	0	0	0	0	0	0	0	0	0	0	0	0	1	0	0	0	0	0	1	2	0	0	0	0	5	0	0	2	0	0	0	0	0	0	0	0	0	0	0	0	0	0	0
Maracaibo dry forests	1	0	0	1	0	0	0	0	0	0	0	0	0	0	0	0	0	0	2	0	3	0	0	1	0	0	0	0	0	0	0	0	0	0	0	0	0	0	0	0	0	0	0	0	0	0	0	0	0
MarajÃ³ vÃ¡rzea	13	0	0	2	0	0	0	0	0	0	0	0	0	2	0	0	0	0	3	0	1	2	0	0	0	0	0	3	0	0	0	0	0	0	0	0	0	0	2	0	0	0	7	16	0	0	0	0	0
MaranhÃ£o BabaÃ§u forests	2	0	0	0	0	0	0	0	0	0	0	0	12	0	0	0	0	0	0	0	19	1	0	0	0	4	0	3	0	0	0	0	0	0	0	0	0	0	0	0	0	0	29	0	0	3	3	0	5
Mato Grosso tropical dry forests	49	0	0	1	0	0	0	0	10	1	0	1	107	56	0	0	0	10	11	1	10	4	1	0	8	15	2	7	1	0	13	0	0	26	0	7	0	4	2	0	0	0	140	17	6	25	3	9	0
Mesoamerican Gulf-Caribbean mangroves	0	1	0	0	0	0	0	0	0	0	0	0	0	0	4	0	7	0	0	0	0	0	0	0	0	1	0	2	0	4	0	0	7	0	0	0	0	0	0	0	0	0	30	0	0	0	0	0	0
Miskito pine forests	0	0	0	0	0	0	0	0	0	0	0	0	0	0	0	0	0	0	0	0	0	0	0	0	0	0	0	0	0	0	0	0	0	0	0	0	0	0	0	0	0	0	10	0	0	0	0	0	0
Monte Alegre vÃ¡rzea	3	0	0	0	0	0	0	0	0	0	1	0	0	8	0	0	0	0	0	0	2	3	0	0	0	0	0	1	0	0	0	0	0	0	0	0	0	0	1	0	0	0	8	5	15	0	0	0	0
Motagua Valley thornscrub	0	0	0	0	0	0	0	0	0	0	0	0	0	0	0	0	0	0	0	0	0	0	0	1	0	0	0	1	0	0	0	0	0	0	0	0	0	0	0	0	0	0	0	0	0	0	0	0	0
Napo moist forests	49	0	0	19	0	0	0	0	0	0	0	0	0	0	0	0	0	10	37	0	0	17	0	9	0	10	0	2	0	0	70	0	25	43	0	0	0	0	0	0	0	5	10	0	8	1	0	41	5
Negro-Branco moist forests	31	0	0	0	0	0	0	0	0	0	0	0	0	51	0	0	1	1	15	0	3	0	0	1	0	0	0	0	0	0	0	0	0	28	0	0	0	34	1	0	0	0	3	17	0	0	0	0	0
Northeast Brazil restingas	0	0	0	0	0	0	0	0	0	0	0	0	0	0	0	0	0	0	0	0	0	0	0	0	0	0	0	0	0	0	0	0	0	0	0	0	0	0	0	0	0	0	2	0	0	0	0	0	0
Northern Andean pÃ¡ramo	0	0	0	0	0	11	0	0	0	0	0	0	0	0	0	0	0	0	0	0	0	0	0	0	0	0	1	0	0	0	0	0	1	2	0	0	0	0	0	0	0	0	0	0	0	0	0	0	0
Northern Mesoamerican Pacific mangroves	0	0	0	0	0	0	0	0	0	0	0	0	0	0	0	0	0	0	0	0	0	0	0	0	0	0	0	1	0	0	0	0	0	0	0	0	0	0	0	0	0	0	0	0	0	0	0	0	0
Northwest Andean montane forests	4	1	0	0	26	11	0	0	0	0	0	0	0	0	0	0	0	0	20	0	0	0	0	6	0	0	0	4	0	2	54	19	9	5633	0	0	0	0	0	0	0	0	0	0	1	2	0	21	3
Oaxacan montane forests	0	0	1	0	0	0	0	0	3	0	0	0	0	0	0	0	0	0	0	0	0	0	0	0	0	0	0	0	0	2	0	0	79	0	0	0	0	0	0	0	0	0	2	0	0	0	0	0	0
Orinoco Delta swamp forests	3	0	0	0	0	0	0	0	0	0	0	0	0	0	0	0	0	0	0	0	0	0	0	0	0	0	0	1	0	0	0	0	0	4	0	0	0	0	0	1	0	0	0	0	0	0	0	0	0
Orinoco wetlands	0	0	0	0	0	0	0	0	0	0	0	0	0	0	0	0	0	0	0	0	0	0	0	0	0	0	0	0	0	0	0	0	0	0	0	0	0	0	0	0	0	0	0	0	0	0	0	0	0
Panamanian dry forests	0	0	0	0	0	0	0	0	0	0	0	0	0	0	2	0	35	0	0	0	0	0	0	2	0	1	0	16	0	0	3	0	19	4	0	0	0	0	0	0	0	0	15	0	0	8	0	0	0
Pantanal	0	0	0	0	0	0	0	0	0	0	0	0	17	0	0	0	0	0	5	0	14	0	0	0	42	24	0	5	14	0	0	0	0	5	0	0	0	0	0	0	0	0	18	0	0	0	1	0	0
Pantanos de Centla	0	0	0	0	0	0	0	0	0	0	0	0	0	0	8	0	0	0	0	0	0	0	0	6	0	2	0	10	0	0	0	0	3	0	0	0	0	0	0	0	0	0	48	0	0	0	0	0	0
Pantepui forests & shrublands	15	0	0	4	0	0	0	0	0	0	0	0	0	0	0	0	0	0	7	0	2	1	0	0	0	0	0	0	0	0	6	0	0	4	0	0	0	1	0	0	0	0	1	1	0	0	0	0	0
ParaguanÃ¡ xeric scrub	0	0	0	0	0	0	0	0	0	0	0	0	0	0	0	0	0	0	0	0	0	0	0	0	0	0	0	0	0	0	0	0	0	0	0	0	0	0	0	0	0	0	0	0	0	0	0	0	0
ParanÃ¡ flooded savanna	0	0	0	0	1	0	1	0	0	0	0	0	0	0	0	0	0	0	0	0	0	0	0	0	12	0	0	1	0	0	0	0	0	0	0	0	0	0	0	0	0	0	0	0	0	0	2	0	0
PatÃ­a valley dry forests	0	0	0	0	0	0	0	0	0	0	0	0	0	0	0	0	0	0	0	0	0	0	0	0	0	0	0	1	0	0	0	0	0	0	0	0	0	0	0	0	0	0	0	0	0	0	0	0	0
Patagonian steppe	0	0	0	0	0	0	0	0	0	0	0	0	0	0	0	0	0	0	0	0	0	0	0	0	0	0	0	0	0	0	0	0	0	0	0	0	0	0	0	0	0	0	0	0	0	0	0	0	0
Pernambuco coastal forests	0	0	0	0	0	0	0	0	0	0	0	0	0	0	0	0	0	0	2	0	2	0	0	0	0	0	0	0	0	0	0	0	0	0	0	0	0	0	0	0	0	0	2	0	0	0	16	0	0
Pernambuco interior forests	0	0	0	0	0	0	0	0	0	0	0	0	0	0	0	0	0	0	13	0	3	0	0	0	0	1	0	1	0	0	0	0	0	0	0	0	0	0	0	0	0	0	4	0	0	6	7	0	0
Peruvian Yungas	13	1	0	3	0	0	0	0	0	0	0	0	0	0	0	0	0	0	13	0	0	7	0	0	0	5	0	3	0	0	38	14	3	20	0	0	0	0	0	0	0	5	2	0	1	1	0	23	16
PetÃ©n-Veracruz moist forests	0	0	2	0	0	0	0	0	0	0	0	0	0	0	119	0	3	0	0	0	0	0	0	12	0	2	0	29	0	0	0	0	311	0	0	0	0	0	0	0	0	0	288	0	0	0	1	0	0
Puerto Rican dry forests	0	0	0	0	0	0	0	0	0	0	0	0	0	0	0	0	0	0	0	0	0	0	0	0	0	0	0	4	0	0	0	0	0	0	0	0	0	0	0	0	0	0	0	0	0	2	0	0	0
Puerto Rican moist forests	0	0	0	0	0	0	0	0	0	0	0	0	0	0	0	0	0	0	0	0	0	0	0	0	0	0	0	8	0	0	0	0	31	0	9	0	0	0	0	0	0	0	0	0	0	5	0	0	0
Purus-Madeira moist forests	4	0	0	0	0	0	0	0	0	1	0	0	0	9	0	0	0	0	3	2	0	1	0	0	0	8	0	0	3	0	0	0	0	0	0	0	0	1	0	0	0	0	13	0	3	0	0	0	0
Purus vÃ¡rzea	10	0	0	7	0	0	0	0	0	10	0	2	0	8	0	2	0	0	3	1	1	3	0	0	1	0	0	0	4	0	0	0	8	9	0	0	0	4	0	0	0	0	5	0	2	0	0	1	0
Rio Negro campinarana	7	0	0	0	0	0	0	0	0	0	0	0	0	21	0	0	0	4	4	0	0	0	0	0	0	0	0	0	0	0	0	0	0	0	0	0	0	6	0	0	0	0	1	4	0	0	0	0	0
San Lucan xeric scrub	0	0	0	0	0	0	0	0	0	0	0	0	0	0	0	0	0	0	0	0	0	0	0	0	0	0	0	0	0	0	0	0	0	0	0	0	0	0	0	0	0	0	0	0	0	0	0	0	0
Santa Marta montane forests	0	0	0	0	0	0	0	0	0	0	0	0	0	0	0	0	0	0	0	0	0	0	0	0	0	0	0	0	0	0	0	0	0	1	0	0	0	0	0	0	0	0	0	0	0	0	0	0	0
Santa Marta pÃ¡ramo	0	0	0	0	0	0	0	0	0	0	0	0	0	0	0	0	0	0	0	0	0	0	0	0	0	0	0	0	0	0	0	0	0	0	0	0	0	0	0	0	0	0	0	0	0	0	0	0	0
Sechura desert	0	0	0	0	0	0	0	0	0	0	0	0	0	0	0	0	0	0	0	0	0	0	0	0	1	0	0	0	0	0	0	0	0	0	0	0	0	0	0	0	0	0	0	0	0	0	0	0	0
Serra do Mar coastal forests	2	0	0	0	2	0	0	0	4	0	0	0	6	0	0	0	0	0	112	0	0	0	0	0	2	2	0	2	0	0	127	0	0	213	0	0	0	0	0	0	0	0	0	0	0	3	24	0	0
Sierra de la Laguna dry forests	0	0	0	0	0	0	0	0	0	0	0	0	0	0	0	0	0	0	0	0	0	0	0	0	0	0	0	0	0	0	0	0	0	0	0	0	0	0	0	0	0	0	0	0	0	0	0	0	0
Sierra de la Laguna pine-oak forests	0	0	0	0	0	0	0	0	0	0	0	0	0	0	0	0	0	0	0	0	0	0	0	0	0	0	0	0	0	0	0	0	0	0	0	0	0	0	0	0	0	0	0	0	0	0	0	0	0
Sierra de los Tuxtlas	0	0	0	0	0	0	0	0	0	0	0	0	0	0	13	0	0	0	0	0	0	0	0	0	0	1	0	0	0	0	0	0	46	0	0	0	0	0	0	0	0	0	44	0	0	0	0	0	0
Sierra Madre de Chiapas moist forests	0	0	12	0	0	0	0	0	0	0	0	0	0	0	6	0	0	0	0	0	0	0	0	0	0	2	0	4	0	0	0	0	42	0	0	0	0	0	0	0	0	0	21	0	0	0	0	0	0
Sierra Madre de Oaxaca pine-oak forests	0	0	14	0	0	0	0	0	0	0	0	0	0	0	4	0	0	0	0	0	0	0	0	0	0	1	0	0	0	0	0	0	7	0	0	0	0	0	0	0	0	0	9	0	0	0	0	0	0
Sierra Madre del Sur pine-oak forests	0	0	38	0	0	0	0	0	0	0	0	0	0	0	0	0	0	0	0	0	0	0	0	0	0	2	0	0	0	0	0	0	18	0	0	0	0	0	0	0	0	0	10	0	0	0	0	0	0
Sinaloan dry forests	0	0	1	0	0	0	0	0	1	0	0	0	0	0	0	0	0	0	0	0	0	0	0	0	0	0	0	0	0	0	0	0	0	0	0	0	0	0	0	0	0	0	1	0	0	0	0	0	0
SinÃº Valley dry forests	0	0	0	0	0	0	0	0	0	0	0	0	0	0	0	0	0	0	1	0	5	0	0	2	0	6	0	3	0	0	1	0	0	3	0	0	0	0	0	0	0	0	1	0	0	0	0	0	0
SolimÃµes-JapurÃ¡ moist forests	11	0	0	8	0	0	0	0	0	0	0	0	0	0	0	0	0	4	10	0	0	12	0	0	0	0	0	1	5	0	0	0	6	15	0	0	0	2	0	0	0	0	1	0	1	0	0	6	0
South American Pacific mangroves	5	0	0	0	0	0	0	1	0	0	0	0	0	0	0	0	0	0	0	0	0	0	0	5	4	0	1	1	0	0	2	2	1	0	0	0	0	0	0	0	0	0	0	0	0	0	0	1	0
Southern Andean steppe	0	0	0	0	0	0	0	0	0	0	0	0	0	0	0	0	0	0	0	0	0	0	0	0	0	0	0	0	0	0	0	0	0	0	0	0	0	0	0	0	0	0	0	0	0	0	0	0	0
Southern Andean Yungas	0	0	0	0	0	0	2	0	0	0	0	0	0	0	0	0	0	0	0	0	0	0	0	0	0	1	0	2	0	0	0	0	0	0	0	0	0	0	0	0	0	0	0	0	0	0	21	0	0
Southern Atlantic Brazilian mangroves	1	0	0	0	0	0	0	0	1	0	0	0	1	0	0	0	0	0	5	0	0	0	0	0	0	1	0	2	0	0	2	0	0	15	0	0	0	0	0	0	0	0	0	0	0	1	11	0	0
Southern Cone Mesopotamian savanna	0	0	0	0	0	0	0	0	0	0	0	0	1	0	0	0	0	0	0	0	0	0	0	0	1	5	0	0	0	0	0	0	0	0	0	0	0	0	0	0	0	0	0	0	0	0	1	0	0
Southern Mesoamerican Pacific mangroves	0	2	0	0	0	0	0	0	0	0	0	0	0	0	3	0	0	0	0	0	0	0	0	2	0	0	0	4	0	0	0	0	5	0	0	0	0	0	0	0	0	0	6	0	0	2	0	0	0
Southern Pacific dry forests	0	0	1	0	0	0	0	0	0	0	0	0	0	0	6	0	0	0	0	0	0	0	0	13	0	52	0	7	0	0	0	0	13	0	0	0	0	0	0	0	0	0	34	0	0	0	0	0	0
Southwest Amazon moist forests	34	1	0	13	0	0	0	0	0	1	0	0	0	7	0	0	0	15	22	0	15	29	0	5	14	29	0	23	14	0	50	0	6	69	0	0	0	0	0	0	0	28	76	0	24	2	0	148	11
Talamancan montane forests	0	1	0	0	0	0	0	0	0	0	0	0	0	0	0	0	48	0	0	0	0	0	0	0	0	0	0	4	0	3	64	1	199	6	0	0	0	0	0	0	0	0	32	0	0	7	0	0	0
TapajÃ³s-Xingu moist forests	4	0	0	1	0	0	0	0	0	0	0	0	0	10	0	0	0	0	3	1	1	3	0	0	2	2	0	0	0	0	0	0	0	0	0	0	0	0	18	0	0	0	7	1	2	2	1	4	0
TehuacÃ¡n Valley matorral	0	0	0	0	0	0	0	0	0	0	0	0	0	0	0	0	0	0	0	0	0	0	0	0	0	0	0	0	0	0	0	0	1	0	0	0	0	0	0	0	0	0	0	0	0	0	0	0	0
Tocantins/Pindare moist forests	24	0	0	2	0	0	0	0	0	0	0	0	0	7	0	0	0	0	4	0	9	2	1	0	0	0	0	3	0	0	0	0	0	0	0	0	0	0	2	0	0	0	23	20	0	0	0	4	0
Trans-Mexican Volcanic Belt pine-oak forests	0	0	96	0	0	1	0	0	1	0	0	0	0	0	0	0	0	0	0	0	0	0	0	0	0	0	0	0	0	0	0	0	13	0	0	0	0	0	0	0	0	0	3	0	0	0	0	0	0
Trinidad and Tobago dry forest	0	0	0	0	0	0	0	0	0	0	0	0	0	0	0	0	0	0	0	0	0	0	0	0	0	0	0	0	0	0	0	0	0	0	0	0	0	0	0	0	0	0	0	0	0	0	0	0	0
Trinidad and Tobago moist forest	1	0	0	0	0	0	0	0	0	0	0	0	0	0	0	0	0	0	1	0	0	0	0	0	0	1	0	0	0	0	0	0	0	0	0	0	0	0	0	0	0	0	5	0	0	0	0	0	0
Tumbes-Piura dry forests	0	0	0	0	0	0	0	0	0	0	0	0	0	0	0	0	0	0	0	0	0	0	0	11	9	0	0	3	0	0	1	0	0	0	0	0	0	0	0	0	0	0	0	0	0	0	0	0	0
UatumÃ£-Trombetas moist forests	59	0	0	13	0	0	0	0	0	0	5	6	0	69	0	0	0	40	17	2	7	22	1	0	3	0	0	2	0	0	4	0	0	3	0	42	0	11	17	1	0	1	25	44	2	0	3	1	0
Ucayali moist forests	11	0	0	9	0	0	0	0	0	0	0	0	0	0	0	0	0	0	24	0	0	11	0	0	0	0	0	1	0	0	44	0	1	45	0	0	0	0	0	0	0	1	3	0	0	1	0	34	0
Uruguayan savanna	0	0	0	0	30	3	0	0	44	0	0	0	2	1	0	0	0	0	1	0	0	0	0	0	0	0	0	0	0	0	0	0	0	4	0	0	0	0	0	0	0	0	0	0	0	0	13	0	0
Valdivian temperate forests	0	0	0	0	95	27	0	0	0	0	0	0	0	0	0	0	0	0	0	0	0	0	0	0	0	0	0	0	0	0	1	0	0	0	0	0	0	0	0	0	0	0	0	0	0	0	0	0	0
Venezuelan Andes montane forests	4	0	0	3	0	0	0	0	0	0	0	0	0	0	0	0	0	0	6	0	1	0	0	2	0	0	0	2	0	0	8	1	1	32	0	0	0	0	0	0	0	0	0	0	0	3	0	0	0
Veracruz dry forests	0	0	0	0	0	0	0	0	0	0	0	0	0	0	0	0	0	0	0	0	0	0	0	0	0	0	0	0	0	0	0	0	2	0	0	0	0	0	0	0	0	0	3	0	0	0	0	0	0
Veracruz moist forests	0	0	6	0	0	0	0	0	2	0	0	0	0	0	0	0	1	0	0	0	0	0	0	0	0	0	0	0	0	0	0	0	126	0	0	0	0	0	0	0	0	0	48	0	0	0	0	0	0
Veracruz montane forests	0	0	2	0	0	0	0	0	0	0	0	0	0	0	1	0	0	0	0	0	0	0	0	0	0	0	0	0	0	0	0	0	25	0	0	0	0	0	0	0	0	0	0	0	0	0	0	0	0
Western Ecuador moist forests	1	15	0	0	1	0	0	4	0	0	0	0	0	0	0	0	5	0	1	0	0	0	0	27	17	0	19	30	0	1	4	1	8	0	0	0	0	0	0	0	0	0	0	0	1	4	0	8	0
Windward Islands moist forests	7	0	0	0	0	0	0	0	0	0	0	0	0	0	0	0	0	0	0	0	0	0	0	0	0	0	0	2	0	0	0	0	0	0	0	0	0	0	0	0	0	0	0	0	0	3	0	0	0
Xingu-Tocantins-Araguaia moist forests	13	0	0	2	0	0	0	0	0	0	1	0	1	2	0	0	0	0	8	2	2	4	0	0	0	0	0	1	0	0	0	0	0	0	0	0	0	0	11	0	0	0	27	3	0	2	1	4	0
YucatÃ¡n dry forests	0	0	0	0	0	0	0	0	0	0	0	0	0	0	0	0	0	0	0	0	0	0	0	0	0	2	0	32	0	0	0	0	0	0	0	0	0	0	0	0	0	0	0	0	0	0	0	0	0
YucatÃ¡n moist forests	0	0	0	0	0	0	0	0	0	0	0	0	0	0	18	0	0	0	0	0	0	0	0	0	0	15	0	6	0	0	0	0	1	0	0	0	0	0	0	0	0	0	26	0	0	2	0	0	0
[truncated: 2,063 more columns]

## Sheet: Leaf Size per species
Species	LSz
Abarema adenophorum	19.7
Abarema jupunba	3.69437
Abuta grandifolia	101.91
Abuta panamensis	45.295
Abuta racemosa	24.2
Acalypha diversifolia	44.98
Acalypha macrostachya	105
Acantholippia seriphioides	0.06118
Acanthosyris annonagustata	25.7
Acanthosyris falcata	6.75
Achatocarpus praecox	6.75
Adelia triloba	18.15
Adelobotrys adscendens	45.945
Adenaria floribunda	17
Adenocalymma apurense	26.07
Adenocalymma arthropetiolatum	23.8
Aegiphila cephalophora	46.6
Aegiphila elata	66.66
Aegiphila falcata	51.39
Aegiphila integrifolia	96.24
Aegiphila panamensis	39.82
Aegiphila smithii	64.84
Aegiphila trifida	30.19
Agonandra brasiliensis	10.2
Agonandra silvatica	20.5
Aiouea grandifolia	225.32
Aiouea saligna	25.74
Albizia guachapele	4.1
Albizia niopoides	0.15
Alchornea costaricensis	54.745
Alchornea glandulosa	112.395
Alchornea latifolia	48.3177
Alchornea triplinervia	28.25
Alchorneopsis floribunda	50.7667
Aldina kunhardtiana	45.3267
Alexa imperatricis	105.615
Alibertia edulis	39.48
Allamanda cathartica	93.42
Allenrolfea patagonica	1.26398
Allophylus amazonicus	61.36
Allophylus cominia	90.56
Allophylus divaricatus	48.94
Allophylus edulis	30.39
Allophylus jamaicensis	90.56
Allophylus pilosus	183.65
Aloysia gratissima	1.45797
Alseis blackiana	92.38
Alseis labatioides	58.25
Alseis microcarpa	90.74
Amaioua corymbosa	55.515
Amaioua guianensis	53.3714
Ambelania acida	84
Ambelania occidentalis	97.69
Ampelocera edentula	38.01
Ampelocera longissima	44.76
Ampelocera macrocarpa	103.56
Ampelocera ruizii	39.875
Amphilophium crucigerum	51.5431
Amphilophium paniculatum	36.317
Amphitecna kennedyae	130.66
Amyris balsamifera	16.22
Amyris elemifera	6.75
Amyris macrocarpa	28.54
Anacardium excelsum	117.3
Anacardium giganteum	140
Anaxagorea brevipes	132.87
Anaxagorea crassipetala	162.37
Anaxagorea dolichocarpa	216.62
Anaxagorea panamensis	26.31
Anaxagorea phaeocarpa	125.28
Andira inermis	15.996
Andira macrothyrsa	24.1
Andira multistipula	18.14
Anemopaegma chrysoleucum	19.91
Anemopaegma orbiculatum	48.13
Anemopaegma santaritense	47.44
Aniba bracteata	109.49
Aniba burchellii	68
Aniba canelilla	70.48
Aniba excelsa	154.2
Aniba firmula	36.95
Aniba guianensis	41.645
Aniba hostmanniana	311.93
Aniba panurensis	38.01
Aniba puchury-minor	70.48
Aniba riparia	73.245
Aniba taubertiana	88.245
Aniba terminalis	48.595
Annona acuminata	8.84
Annona cacans	51.6
Annona duckei	65.83
Annona glabra	29.21
Annona hayesii	67.82
Annona hypoglauca	41.49
Annona montana	63.945
Annona spraguei	99.74
Anomospermum reticulatum	23.5
Anthodiscus klugii	31.545
Anthodiscus peruanus	14.87
Anthodiscus pilosus	18.14
Anthodon panamense	20.67
Aparisthmium cordatum	111.255
Apeiba echinata	41.995
Apeiba glabra	63.7156
Apeiba macropetala	56
Apeiba membranacea	64.975
Apeiba tibourbou	95.815
Aphelandra sinclairiana	110.66
Aptandra tubicina	15.92
Ardisia auriculata	375.46
Ardisia brittonii	90.56
Ardisia fendleri	85.69
Ardisia fimbrillifera	126.63
Ardisia guianensis	31.11
Ardisia nigropunctata	229.49
Ardisia pellucida	126.98
Aristolochia cordiflora	105
Aristolochia gigantea	13
Aristolochia inflata	22.8208
Aristolochia pilosa	101.5
Aristolochia tonduzii	39.2677
Aspidosperma album	39.6568
Aspidosperma cylindrocarpon	41.08
Aspidosperma excelsum	55.058
Aspidosperma macrocarpon	48.94
Aspidosperma megalocarpon	24.82
Aspidosperma megaphyllum	113.77
Aspidosperma parvifolium	24.5253
Aspidosperma quebracho-blanco	1.27993
Aspidosperma rigidum	25.545
Aspidosperma schultesii	40.765
Aspidosperma spruceanum	75.1717
Aspidosperma ulei	47.3
Aspidosperma verruculosum	40
Astragalus parodii	5.56494
Astrocasia tremula	20.25
Astronium graveolens	14.155
Astronium lecointei	27.39
Atriplex argentina	7.75031
Atriplex lampa	0.36808
Austrocedrus chilensis	0.15
Baccharis coridifolia	8.48267
Baccharis pedunculata	35.8166
Baccharis rufescens	6.01171
Baccharis scoparia	0.17
Baccharis serrula	0.27
Baccharis trinervis	10.5
Baccharis ulicina	0.35703
Balizia elegans	13.99
Banara guianensis	33.51
Banara nitida	46.7967
Banara umbraticola	6.75
Banisteriopsis cornifolia	44.9
Banisteriopsis muricata	36.23
Batesia floribunda	55.69
Batocarpus amazonicus	68.94
Batocarpus costaricensis	70.48
Batocarpus orinocensis	54.97
Bauhinia arborea	58.59
Bauhinia brachycalyx	28.055
Bauhinia divaricata	90.56
Bauhinia glabra	34.2919
Bauhinia guianensis	33.4086
Bauhinia reflexa	32
Bauhinia tarapotensis	63.58
Beilschmiedia curviramea	39.4
Beilschmiedia pendula	49.8133
Bellucia grossularioides	188
Bellucia pentamera	113.77
Berberis ilicifolia	4.6
Bernardia dichotoma	30.19
Bertholletia excelsa	205.49
Bertiera guianensis	63.575
Besleria lutea	90.56
Bignonia aequinoctialis	58.987
Bignonia corymbosa	28.9834
Bixa arborea	90.76
Bixa orellana	57.0259
Bixa platycarpa	150.925
Bixa urucurana	75.29
Blakea monticola	13.7
Blakea trinervia	60.375
Blepharocalyx salicifolius	11.97
Bocageopsis mattogrossensis	11.42
Bocconia frutescens	594.745
Boehmeria caudata	90.56
Botryarrhena pendula	80.6
Bougainvillea spectabilis	8.66
Bourreria venosa	6.75
Bravaisia integerrima	101.33
Bronwenia cornifolia	48.2861
Brosimum acutifolium	45.04
Brosimum alicastrum	61.4267
Brosimum guianense	24.5616
Brosimum lactescens	62.6533
Brosimum parinarioides	159.83
Brosimum potabile	64.14
Brosimum rubescens	36.9603
Brosimum utile	84.0267
Brownea grandiceps	58.12
Brownea macrophylla	40.82
Brunfelsia guianensis	48
Brunfelsia jamaicensis	6.75
Buchenavia capitata	8
Buddleja nitida	15.45
Bulnesia retama	9.89482
Bunchosia argentea	52.92
Bursera simaruba	15.415
Byrsonima aerugo	110.775
Byrsonima arthropoda	61.36
Byrsonima crassifolia	32.35
Byrsonima crispa	56.2467
Byrsonima japurensis	41.49
Byrsonima ligustrifolia	4.2
Byrsonima spicata	13.65
Byttneria aculeata	13.62
Cabralea canjerana	44.0833
Caesalpinia paraguariensis	0.17
Calliandra coriacea	14.06
Calliandra paniculata	0.75
Calliandra taxifolia	32.98
Calliandra trinervia	33.1
Callicarpa ferruginea	6.75
Callichlamys latifolia	46.395
Calophyllum brasiliense	23.9711
Calophyllum calaba	90.56
Calophyllum longifolium	137.99
Calotropis gigantea	49.3
Calycolpus warscewiczianus	8.48
Calycophyllum candidissimum	22.48
Calycophyllum spruceanum	25.7
Calycorectes martianus	30.19
Calyptranthes chytraculia	6.75
Calyptranthes concinna	5.6
Calyptranthes densiflora	45.14
Calyptranthes longifolia	85.42
Calyptranthes lucida	36.27
Calyptranthes pallens	7.18667
Calyptranthes paniculata	31.54
Calyptranthes rigida	6.75
Calyptranthes speciosa	168
Calyptranthes zuzygium	6.75
Calyptronoma occidentalis	90.56
Campomanesia guaviroba	25.5
Campomanesia lineatifolia	30.02
Campsiandra angustifolia	36.95
Canella winterana	6.75
Capirona decorticans	243.205
Capparis flexuosa	47.02
Caraipa densifolia	29.1
Caraipa grandifolia	54.4
Caraipa heterocarpa	140
Caraipa myrcioides	24.34
Caraipa richardiana	59.6
Carapa guianensis	171.803
Cardiospermum corindum	20.02
Cariniana estrellensis	37.05
Cariniana ianeirensis	44.2
Caryocar amygdaliforme	48.94
Caryocar glabrum	33.1
Caryocar microcarpum	36
Caryocar pallidum	41.49
Caryocar villosum	85
Caryodaphnopsis fosteri	28.58
Caryodaphnopsis tomentosa	61.36
Caryodendron orinocense	86.415
Casearia aculeata	9.9
Casearia arborea	35.248
Casearia arguta	31.93
Casearia combaymensis	85.42
Casearia commersoniana	79.575
Casearia corymbosa	72.9
Casearia decandra	8.59
Casearia fasciculata	37.9178
Casearia gossypiosperma	14.55
Casearia guianensis	30.056
Casearia hirsuta	30.19
Casearia javitensis	65.83
Casearia megacarpa	107.75
Casearia obovalis	31.54
Casearia rusbyana	14.5
Casearia sylvestris	30.3614
Casearia uleana	34.69
Casearia ulmifolia	31.54
Cassipourea guianensis	18.1001
Cassipourea peruviana	59.39
Castilla elastica	243.127
Castilla ulei	109.065
Cathedra acuminata	23.02
Cavanillesia hylogeiton	271.2
Cavanillesia platanifolia	599.94
Cavanillesia umbellata	52.92
Cayaponia granatensis	69.51
Cecropia concolor	648.33
Cecropia ficifolia	514.045
Cecropia insignis	2560.85
Cecropia latiloba	271.58
Cecropia longipes	1246.85
Cecropia membranacea	728.09
Cecropia obtusa	307
Cecropia obtusifolia	1022.76
Cecropia peltata	844.51
Cecropia sciadophylla	648.33
Cedrela fissilis	38.01
Cedrela odorata	25.57
Ceiba pentandra	47.485
Ceiba samauma	20.5
Celtis iguanaea	15.7278
Celtis schippii	50.31
Cercidium praecox	0.456424
Cespedesia spathulata	714.563
Cestrum diurnum	30.19
Cestrum hirtum	30.19
Cestrum latifolium	38.48
Cestrum macrophyllum	39.4984
Cestrum megalophyllum	119.573
Cestrum nocturnum	40.33
Cestrum parqui	28.5714
Cestrum racemosum	72.1033
Chaetocarpus globosus	6.75
Chaetocarpus schomburgkianus	47.6
Chamguava schippii	34.397
Cheiloclinium cognatum	31.54
Chimarrhis cymosa	90.56
Chimarrhis glabriflora	140.79
Chimarrhis hookeri	85.313
Chimarrhis microcarpa	150.5
Chimarrhis parviflora	91.375
Chimarrhis turbinata	90
Chiococca alba	14.9444
Chionanthus domingensis	10.06
Chionanthus implicatus	29.75
Chlorocardium venenosum	68.845
Chomelia psilocarpa	23.76
Chondrodendron tomentosum	95.9
Chrysochlamys eclipes	74.6
Chrysochlamys membranacea	70.75
Chrysochlamys nicaraguensis	90.0551
Chrysophyllum amazonicum	48.17
Chrysophyllum argenteum	52.7241
Chrysophyllum bombycinum	902.53
Chrysophyllum cainito	31.9233
Chrysophyllum cuneifolium	75.29
Chrysophyllum gonocarpum	45.14
Chrysophyllum lucentifolium	46.69
Chrysophyllum manaosense	131.54
Chrysophyllum sanguinolentum	141.747
Chrysophyllum venezuelanense	72.99
Chuquiraga avellanedae	0.67
Cissampelos pareira	26.324
Cissampelos tropaeolifolia	36.66
Cissus alata	28.08
Cissus erosa	18.0733
Cissus microcarpa	12.11
Cissus subrhomboidea	15.36
Cissus sulcicaulis	68.25
Cissus verticillata	18.1502
Citharexylum caudatum	30.19
Citharexylum macradenium	47
Citronella incarum	139.59
Citrus microcarpa	12.11
Clarisia biflora	42.4502
Clarisia racemosa	28.6025
Clathrotropis brachypetala	209.97
Clavija procera	728.09
Clethra alexandri	90.56
Clethra mexicana	146.65
Clethra occidentalis	30.19
Clethra scabra	31.7594
Cleyera theaeoides	8.704
Clibadium erosum	72.99
Clidemia capitellata	28.98
Clidemia collina	116.15
Clidemia dentata	32.66
Clidemia octona	130.45
Clidemia plumosa	90.56
Clidemia septuplinervia	83.9
Clidemia sericea	75
Clitoria arborea	33.1
Clitoria javitensis	47.52
Clusia alata	22.2
Clusia amazonica	34.69
Clusia clusioides	10.06
Clusia criuva	27.42
Clusia cruiva	27.42
Clusia favus	22.2
Clusia flava	22.2
Clusia flavida	22.0355
Clusia gundlachii	17.2
Clusia hammeliana	34.43
Clusia havetioides	30.19
Clusia insignis	115.73
Clusia major	47.03
Clusia minor	46.6563
Clusia nigrolineata	23.02
Clusia obovata	31.62
Clusia palmicida	22.2
Clusia rosea	82.83
Cnestidium rufescens	12.96
Coccoloba acapulcensis	14.6
Coccoloba acuminata	21.91
Coccoloba alnifolia	27
Coccoloba argentinensis	6.75
Coccoloba coronata	102.46
Coccoloba densifrons	72.28
Coccoloba diversifolia	30.4141
Coccoloba excelsa	97.6
Coccoloba krugii	6.75
Coccoloba latifolia	27
Coccoloba lehmannii	45.292
Coccoloba liebmannii	41.49
Coccoloba longifolia	432.702
Coccoloba longipes	27
Coccoloba manzinellensis	126.89
Coccoloba mollis	113.646
Coccoloba paraensis	96.49
Coccoloba parimensis	96.49
Coccoloba peruviana	45.14
Coccoloba praecox	41.49
Coccoloba swartzii	6.75
Coccoloba uvifera	201.8
Coccoloba warmingii	230.91
Cojoba catenata	52.97
Colletia spinosissima	9.65106
Colubrina arborescens	45.14
Colubrina glandulosa	34.15
Colubrina spinosa	92.9
Combretum decandrum	26.45
Combretum fruticosum	24.46
Combretum latifolium	85.05
Combretum laxum	27.32
Comocladia glabra	23.8
Comocladia pinnatifolia	30.19
Comocladia velutina	6.75
Compsoneura capitellata	48.94
Compsoneura sprucei	96.45
Conceveiba guianensis	80.1133
Conceveiba pleiostemona	612.55
Conceveiba rhytidocarpa	31.54
Conchocarpus silvestris	30.3614
Condalia microphylla	0.10502
Condalia montana	0.354384
Connarus panamensis	57.73
Connarus turczaninowii	22.2112
Conostegia bracteata	51.98
Conostegia cinnamomea	32.13
Conostegia icosandra	90.56
Conostegia lasiopoda	94.14
Conostegia montana	30.19
Conostegia pyxidata	6.75
Conostegia speciosa	92.62
Conostegia xalapensis	27.48
Copaifera reticulata	33.29
Copaifera trapezifolia	22.06
Cordia alliodora	41.6726
Cordia bicolor	43.475
Cordia borinquensis	55.87
Cordia dwyeri	640.8
Cordia elliptica	90.56
Cordia exaltata	78.3088
Cordia fallax	213.09
Cordia gerascanthus	90.56
Cordia hebeclada	101.91
Cordia laevigata	30.19
Cordia lasiocalyx	35.05
Cordia lomatoloba	48.94
Cordia lucidula	58.3
Cordia nodosa	126.04
Cordia panamensis	149.65
Cordia sulcata	282.69
Cordia toqueve	225.32
Cordia troyana	546.75
Cordia ucayaliensis	107.75
Cornus disciflora	28.85
Corythophora alta	80.65
Couepia chrysocalyx	70.48
Couepia glandulosa	21.2
Couepia guianensis	34.3355
Couepia latifolia	119.96
Couepia macrophylla	119.96
Couepia obovata	11.96
Couepia polyandra	72.41
Couepia williamsii	60.16
Couma macrocarpa	113.77
Couratari guianensis	65.201
Couratari macrosperma	45.14
Couratari multiflora	28.275
Couroupita guianensis	107.75
Coussapoa longepedunculata	322.48
Coussapoa orthoneura	26.05
Coussapoa ovalifolia	107.75
Coussapoa trinervia	20.5
Coussapoa villosa	331.961
Coussarea cephaeloides	291.38
Coussarea impetiolaris	58.09
Coussarea klugii	28.54
Coussarea longiflora	101.87
Coussarea obliqua	113.77
Coussarea paniculata	96.24
Coussarea talamancana	133.81
Coussarea tenuiflora	168.24
Coutarea hexandra	16.915
Crateva tapia	68.2461
Crepidospermum goudotianum	22.59
Crepidospermum rhoifolium	49.9733
Croton argentinus	2.18806
Croton billbergianus	125.61
Croton draco	262.496
Croton eluteria	6.75
Croton lechleri	146.48
Croton matourensis	139.4
Croton migrans	2
Croton panamensis	175.1
Croton poecilanthus	48.28
Croton rhamnifolius	10.2
Croton schiedeanus	114.67
Croton tessmannii	75.69
Crudia glaberrima	21.77
Crudia oblonga	18.2267
Cryptocarya alba	5.13
Cuatresia cuneata	102.92
Cupania americana	18.53
Cupania cinerea	130.373
Cupania glabra	30.19
Cupania latifolia	59.96
Cupania livida	80.685
Cupania oblongifolia	92.99
Cupania rufescens	172.21
Cupania sylvatica	42.86
Cybianthus schlimii	616.87
Cyclolepis genistoides	7.64816
Cymbopetalum costaricense	79.17
Cymbopetalum torulosum	95.72
Cymbosema roseum	26.69
Cynometra bauhiniifolia	6.365
Cynometra spruceana	11.74
Cyrilla racemiflora	6.3275
Dacryodes cupularis	266.49
Dacryodes excelsa	29.45
Dacryodes nitens	53.955
Dacryodes olivifera	101.92
Dacryodes peruviana	183.65
Dalbergia brownei	16.33
Dalbergia monetaria	22.98
Dalbergia retusa	15.27
Daphnopsis americana	17.4475
Daphnopsis occidentalis	30.19
Davilla kunthii	73.5
Davilla nitida	30.34
Dendrobangia boliviana	56.01
Dendrobangia multinervia	95.68
Dendropanax arboreus	82.9447
Dendropanax caucanus	66.97
Desmopsis microcarpa	81.4
Desmopsis panamensis	46.47
Dialium guianense	18.7333
Dichapetalum axillare	39.01
Dioclea guianensis	22.875
Dioclea wilsonii	51.71
Diospyros artanthifolia	53.58
Diospyros poeppigiana	25.7
Diospyros subrotata	41.49
Diospyros tetrasperma	6.75
Diploon cuspidatum	20.5
Diplotropis purpurea	19.13
Dipteryx alata	81.3
Dipteryx micrantha	13.86
Dipteryx odorata	65.3
Discophora guianensis	57.06
Dodonaea viscosa	6.75
Dolichandra unguis-cati	12.0921
Doliocarpus dentatus	37.308
Doliocarpus major	31.9344
Doliocarpus multiflorus	40.59
Doliocarpus olivaceus	43.03
Drimys granadensis	56.01
Drimys winteri	31.22
Drypetes alba	18.47
Drypetes amazonica	61.55
Drypetes gentryi	61.79
Drypetes glauca	31.16
Drypetes lateriflora	6.75
Drypetes standleyi	43.26
Drypetes variabilis	69.09
Duguetia echinophora	36.5367
Duguetia hadrantha	52.92
Duguetia lucida	100.15
Duguetia odorata	139.59
Duguetia quitarensis	61.36
Duguetia spixiana	83.505
Duguetia stenantha	21.33
Duguetia yeshidan	139.59
Dulacia candida	20.5
Duroia eriopila	133.67
Duroia hirsuta	119.96
Dussia macroprophyllata	106.93
Dussia tessmannii	25.7
Dystovomita paniculata	298.57
Ecclinusa guianensis	21.03
Ecclinusa lanceolata	252.53
Ecclinusa ramiflora	170.947
Elvasia elvasioides	95.4937
Embothrium coccineum	13.11
Emmotum acuminatum	56
Emmotum floribundum	37.6
Empetrum rubrum	0.05
Endlicheria formosa	90.74
Endlicheria krukovii	57.06
Endlicheria paniculata	45.65
Endlicheria sericea	85.6
Endlicheria tessmannii	261.96
Endlicheria williamsii	96.24
Entada gigas	6.98
Enterolobium barnebianum	0.04
Enterolobium cyclocarpum	0.21
Enterolobium schomburgkii	0.025
Eperua glabriflora	152.09
Eperua grandiflora	32.68
Eperua leucantha	54.09
Eperua purpurea	24.04
Ephedra triandra	6.96504
Erisma calcaratum	97.19
Erisma uncinatum	61.5067
Erythrina amazonica	85.42
Erythrina cochleata	63.68
Erythrina costaricensis	142.6
Erythrina fusca	64.66
Erythrina poeppigiana	34.69
Erythrina ulei	56.2
Erythrochiton fallax	82.4
Erythroxylum areolatum	20.25
Erythroxylum confusum	6.75
Erythroxylum fimbriatum	20.75
Erythroxylum macrophyllum	85.4867
Erythroxylum microphyllum	85.4867
Erythroxylum panamense	16.72
Erythroxylum rotundifolium	0.75
Escallonia myrtilloides	2.46
Eschweilera alata	44.57
Eschweilera albiflora	50.49
Eschweilera bracteosa	49.27
Eschweilera collinsii	265.58
Eschweilera congestiflora	28.43
Eschweilera coriacea	62.7706
Eschweilera decolorans	101.9
Eschweilera gigantea	104.34
Eschweilera grandiflora	62.085
Eschweilera itayensis	88.57
Eschweilera juruensis	102.765
Eschweilera laevicarpa	65.83
Eschweilera micrantha	66.025
Eschweilera ovalifolia	139.59
Eschweilera ovata	44.5807
Eschweilera parviflora	82.7322
Eschweilera parvifolia	82.6295
Eschweilera rufifolia	119.765
Eschweilera subglandulosa	81.2
Esenbeckia amazonica	107.75
Esenbeckia grandiflora	30.75
Eugenia alpina	0.75
Eugenia amplifolia	546.75
Eugenia anastomosans	77.2
Eugenia axillaris	6.75
Eugenia biflora	5.60492
Eugenia cerasiflora	40
Eugenia confusa	6.75
Eugenia egensis	25.445
Eugenia eggersii	25.445
Eugenia feijoi	38.01
Eugenia florida	8.86286
Eugenia foetida	6.75
Eugenia galalonensis	15.36
Eugenia glabrata	6.75
Eugenia monticola	6.75
Eugenia multirimosa	225.32
Eugenia muricata	54.2723
Eugenia myrobalana	234.21
Eugenia nesiotica	10.54
Eugenia omissa	57.14
Eugenia pseudopsidium	22.23
Eugenia punicifolia	4.63
Eugenia sarapiquensis	81.16
Eugenia schunkei	96.24
Eugenia stahlii	22.49
Eugenia stipitata	23.02
Eugenia subavenia	6.3
Eugenia umbelliflora	35.34
Eugenia uniflora	5.6025
Eugenia venezuelensis	12
Euplassa occidentalis	77.74
Exostema maynense	52.92
Exothea paniculata	30.1335
Fagara elatum	30.19
Faramea glandulosa	49.8717
Faramea luteovirens	26.98
Faramea multiflora	54.97
Faramea occidentalis	29.3075
Faramea parvibractea	63.28
Faramea torquata	82.79
Fevillea cordifolia	40
Ficus americana	22.5266
Ficus boliviana	115.2
Ficus cestrifolia	57.7025
Ficus christianii	85.42
Ficus citrifolia	57.6082
Ficus coerulescens	25.7
Ficus colubrinae	35.15
Ficus costaricana	59.32
Ficus gomelleira	85.42
Ficus insipida	112.032
Ficus macbridei	354.986
Ficus maroma	100.028
Ficus matiziana	74.48
Ficus maxima	100.028
Ficus numphaeifolia	178.965
Ficus nymphaeifolia	135.303
Ficus obtusifolia	121.915
Ficus obtusiuscula	17.452
Ficus pakkensis	68.97
Ficus paraensis	68.97
Ficus pertusa	15.438
Ficus piresiana	27.84
Ficus popenoei	69.64
Ficus reflexa	15.438
Ficus retusa	15.438
Ficus schippii	23.02
Ficus schultesii	101.91
Ficus sphenophylla	57.06
Ficus stenophylla	57.06
Ficus tiliifolia	57.06
Ficus tonduzii	227.495
Ficus trigona	83.18
Ficus trigonata	83.18
Ficus utrifolia	57.7025
Ficus yaponensis	15.865
Ficus yoponensis	15.865
Flourensia campestris	45.183
Forsteronia acouci	36.4199
Forsteronia myriantha	25.29
Forsteronia spicata	64.08
Fridericia candicans	52.7722
Fridericia chica	20.2089
Fridericia florida	33.3145
Fridericia patellifera	41.9362
Fridericia pubescens	32.16
Froesia diffusa	276.46
Fusaea longifolia	147.825
Galipea trifoliata	18.6167
Gallesia integrifolia	39.855
Garcia nutans	36.75
Garcinia acuminata	75.1
Garcinia gardneriana	27.9873
Garcinia intermedia	86.3753
Garcinia macrophylla	113.77
Garcinia madruno	58.8428
Garcinia portoricensis	3.36
Garrya fadyenii	6.75
Geissospermum sericeum	57.785
Genipa americana	242.21
Geoffroea decorticans	0.6003
Gesneria alpina	6.75
Gesneria calycina	30.19
Gloeospermum boreale	116.15
Gloeospermum sphaerocarpum	45.14
Glycydendron amazonicum	13.86
Gnetum leyboldii	43.545
Goethalsia meiantha	111.7
Gouania lupuloides	27.14
Goupia glabra	31.2875
Grabowskia duplicata	6.75
Grahamia bracteata	6.20149
Grias neuberthii	1303.96
Guapira fragrans	7.06667
Guapira obtusata	30.19
Guarea carinata	107.75
Guarea ecuadoriensis	183.65
Guarea glabra	55.0403
Guarea gomma	87.1467
Guarea grandifolia	311.25
Guarea guentheri	191.62
Guarea guidonia	58.9546
Guarea kunthiana	126.056
Guarea macropetala	34.54
Guarea macrophylla	43.6567
Guarea pterorhachis	139.59
Guarea pubescens	101.255
Guarea purusana	153.56
Guarea rhopalocarpa	70.48
Guarea silvatica	61.36
Guatteria acutissima	80.27
Guatteria aeruginosa	192.69
Guatteria alutacea	52.92
Guatteria amplifolia	168.24
Guatteria australis	15.5
Guatteria blepharophylla	52.92
Guatteria campestris	19.52
Guatteria caribaea	36.5
Guatteria diospyroides	110.12
Guatteria dumetorum	42.08
Guatteria guianensis	168.24
Guatteria megalophylla	438.4
Guatteria olivacea	252.53
Guatteria recurvisepala	107.75
Guazuma crinita	48.94
Guazuma ulmifolia	38.2933
Guettarda argentea	90.56
Guettarda elliptica	6.75
Guettarda foliacea	44.46
Guettarda scabra	21.695
Gurania makoyana	299.97
Gustavia augusta	54.71
Gustavia fosteri	207.83
Gustavia hexapetala	74.135
Gustavia longifolia	2228.59
Gustavia superba	400.86
Gyminda latifolia	6.75
Gyrotaenia microcarpa	6.75
Gyrotaenia spicata	6.75
Haenianthus incrassatus	6.75
Hamelia axillaris	22.01
Hamelia patens	39.5467
Hampea appendiculata	103.585
Haploclathra cordata	15.21
Hasseltia floribunda	48.98
Hebepetalum humiriifolium	59.27
Hedyosmum arborescens	28.2814
Hedyosmum mexicanum	60.45
Heisteria acuminata	33.1098
Heisteria concinna	63.5267
Heisteria nitida	18.14
Heisteria ovata	36.71
Heisteria scandens	16.67
Heisteria silvianii	32.65
Heisteria spruceana	28.54
Helicostylis elegans	38.01
Helicostylis pedunculata	103.373
Helicostylis scabra	440.12
Helicostylis tomentosa	96.3915
Helicostylis turbinata	65.83
Heliocarpus americanus	128.337
Henriettea tuberculosa	38.01
Hernandia catalpifolia	546.75
Hernandia didymantha	214.58
Hernandia stenura	231.74
Herrania purpurea	643.185
Heteropterys laurifolia	57.5063
Heteropterys macrostachya	71.765
Heterostachys ritteriana	0.03
Hevea brasiliensis	59.6033
Hevea guianensis	51.3833
Hieronyma alchorneoides	163.705
Hieronyma oblonga	39.445
Hillia parasitica	13.45
Himatanthus sucuuba	168.24
Hippocratea volubilis	31.378
Hippotis albiflora	203.845
Hiraea faginea	36.66
Hiraea grandifolia	115.92
Hiraea quapara	73.905
Hiraea reclinata	29.585
Hiraea smilacina	119
Hirtella americana	110.885
Hirtella bicornis	18.0798
Hirtella davisii	38.4
Hirtella excelsa	15.92
Hirtella lemsii	40.77
Hirtella lightioides	45.14
Hirtella pilosissima	38.01
Hirtella punctillata	38.1
Hirtella racemosa	19.175
Hirtella rugosa	10.45
Hirtella triandra	28.3892
Homalium racemosum	21.855
Huberodendron swietenioides	38.01
Huertea glandulosa	53.87
Humiria balsamifera	35.6
Humiriastrum diguense	13.82
Humiriastrum excelsum	7.84
Hura crepitans	122.13
Hyalis argentea	1.76
Hydrangea peruviana	28.98
Hydrochorea corymbosa	0.95
Hyeronima alchorneoides	169.927
Hylenaea praecelsa	39.05
Hymenaea courbaril	13.7371
Hymenaea oblongifolia	55.7775
Hymenaea parvifolia	23.49
Hymenolobium mesoamericanum	8.03
Hymenolobium nitidum	31.4
Hypelate trifoliata	6.75
Hyperbaena prioriana	30.19
Ilex discolor	41.61
Ilex dumosa	8.1
Ilex guianensis	7.15
Ilex harrisii	6.75
Ilex inundata	60.59
Ilex macfadyenii	6.75
Ilex obcordata	0.75
Ilex pallida	13.14
Ilex pseudobuxus	5.3
Ilex sideroxyloides	6.75
Ilex skutchii	52.67
Ilex theezans	33.635
Inga acreana	51.335
Inga acrocephala	29.9
Inga acuminata	19.92
Inga alata	48.94
Inga alba	16.8033
Inga aria	53.34
Inga auristellae	13.67
Inga bourgonii	56.0667
Inga brachyrhachis	86.285
Inga brachystachya	43
Inga brachystachys	86.285
Inga brevialata	50.15
Inga burgoni	56.0667
Inga capitata	43.5459
Inga carinata	45.763
Inga cayennensis	52.105
Inga chartacea	9.04
Inga chocoensis	35.18
Inga ciliata	8.59
Inga cinnamomea	113.77
Inga cocleensis	35.18
Inga cordatoalata	23.02
Inga coruscans	46.1733
Inga cylindrica	36.445
Inga densiflora	50.61
Inga disticha	29.28
Inga dulcis	44.56
Inga edulis	43.7576
Inga exilis	44.56
Inga fagifolia	32.98
Inga glomeriflora	38.01
Inga goldmanii	159.765
Inga graciliflora	3.5
Inga gracilifolia	3.5
Inga gracilior	52.92
Inga gracilis	52.92
Inga hayesii	91.03
Inga heterophylla	9.37
Inga ilta	106.57
Inga inicuil	94.74
Inga jinicuil	94.74
Inga jucunda	93.46
Inga laurina	25.4367
Inga leiocalycina	43.83
Inga macrantha	4.9
Inga macrophylla	113.222
Inga marginata	48.48
Inga maynensis	52.105
Inga microcalyx	21.1
Inga mortoniana	45.55
Inga mucuna	93.46
Inga multijuga	31.36
Inga multinervis	104.53
Inga nobilis	42.19
Inga oerstediana	87.7303
Inga pauciflora	32.33
Inga pezizifera	54.8933
Inga pilosa	75.29
Inga pilosula	75.29
Inga poeppigiana	32.4687
Inga portobellensis	113.77
Inga pruriens	160.81
Inga psittacorum	7.84
Inga punctata	59.6625
Inga quaternata	29.1
Inga rubiginosa	75.8
Inga ruiziana	88.8883
Inga rusbyi	79.26
Inga sapindoides	104.355
Inga sarayacuensis	52.92
Inga sarmentosa	108.115
Inga semialata	48.2933
Inga sertulifera	71.5392
Inga spectabilis	116.15
Inga splendens	93.47
Inga stipulacea	90.74
Inga striata	41.49
Inga striolata	41.49
Inga suaveolens	38.01
Inga tenuistipula	74.075
Inga tessmannii	271.58
Inga thibaudiana	32.8409
Inga tonduzii	97.2
Inga umbellifera	44.6815
Inga velutina	92.37
Inga vera	20.9633
Inga vismiifolia	191.62
Inga yacoana	42.57
Iodina rhombifolia	2.02465
Iryanthera juruensis	61.6729
Iryanthera laevis	38.1825
Iryanthera lanceifolia	168.24
Iryanthera lancifolia	168.24
Iryanthera olacoides	41.49
Iryanthera paraensis	109.12
Iryanthera polyneura	95.75
Iryanthera tricornis	30.4
Isertia haenkeana	105.82
Isertia rosea	261.96
Ixora ferrea	35.34
Ixora killipii	65.83
Ixora nicaraguensis	47.06
Jacaranda copaia	12.805
Jacaranda glabra	14.905
Jacaranda obtusifolia	46.6
Jacaratia digitata	25.7
Jacaratia dolichaula	55.44
Jacaratia spinosa	24
Jatropha divaricata	90.56
Jodina rhombifolia	1.16549
Juniperus barbadensis	0.17
Justicia graciliflora	42
Klarobelia candida	50.91
Klarobelia napoensis	101.91
Koanophyllon wetmorei	30.4
Krugiodendron ferreum	6.75
Lacistema aggregatum	31.97
Lacistema nena	31.54
Lacmellea aculeata	64
Lacmellea floribunda	38.01
Lacmellea panamensis	22.87
Lacunaria crenata	53.8262
Laetia corymbulosa	27.875
Laetia procera	47.13
Laetia thamnia	10.54
Lafoensia acuminata	12.89
Lafoensia punicifolia	15.85
Lantana camara	10.4265
Larrea cuneifolia	0.22228
Larrea divaricata	0.36041
Laxoplumeria tessmannii	204.76
Leandra dichotoma	100.41
Lecointea amazonica	34.69
Lecythis ampla	19.38
Lecythis confertiflora	28.43
Lecythis idatimon	48.4731
Lecythis pisonis	63.8355
Leonia crassa	281.39
Leonia glycycarpa	74.4433
Lepechinia speciosa	43.7
Lepidocordia punctata	27.6
Leucaena multicapitula	3.03
Licania alba	107.793
Licania apiculata	60
Licania arborea	18.3971
Licania blackii	77.82
Licania britteniana	72.235
Licania brittoniana	69.9857
Licania bullata	58.15
Licania calvescens	26.615
Licania canescens	26.615
Licania caudata	23.02
Licania cordata	23.02
Licania coriacea	20.5
Licania densiflora	95.1033
Licania elliptica	60
Licania gardneri	17.56
Licania glabriflora	107.56
Licania guianensis	59.695
Licania harlingii	47.585
Licania heteromorpha	58.2525
Licania hypoleuca	11.1628
Licania krukovii	65.83
Licania kunthiana	17.68
Licania lata	107.793
Licania latifolia	54.455
Licania laxiflora	200
Licania licaniiflora	45.48
Licania longistyla	132.53
Licania macrophylla	200
Licania membranacea	38.3133
Licania micrantha	48
Licania microphylla	200
Licania miltonii	18.54
Licania obtusifolia	59.93
Licania octandra	32.005
Licania pallida	20.5
Licania parviflora	59.93
Licania parvifructa	17.7
Licania pittieri	35.825
Licania platypus	92.89
Licania polita	21.1791
Licania reticulata	70.48
Licania retifolia	54.455
Licania rufescens	41.58
Licania silvae	19.3
Licania tambopatensis	5.56
Licania triandra	37.5412
Licania unguiculata	70.04
Licania urceolaris	20.5
Licania velata	58.15
Licaria armeniaca	43.67
Licaria camara	68
Licaria canella	48.94
Licaria sarapiquensis	81.85
Licaria triandra	37.5412
Lindackeria laurina	194.68
Lindackeria paludosa	70.48
Lippia salsa	1.2566
Lisianthius latifolius	30.19
Lithraea caustica	7.44
Lonchocarpus heptaphyllus	57.9905
Lonchocarpus oliganthus	180.73
Lonchocarpus sericeus	7.5
Lonchocarpus spiciflorus	28.51
Lonchocarpus velutinus	26.98
Lozania pittieri	35.825
Luehea cymulosa	34.9694
Luehea seemannii	58.24
Luehea speciosa	78.38
Lueheopsis hoehnei	92.66
Lunania parviflora	59.8555
Lycianthes maxonii	21.6
Lycianthes synanthera	33.66
Lycium chilense	0.25498
Lycium cuneatum	6.75
Lycium tenuispinosum	0.27877
Mabea maynensis	34.69
Mabea nitida	28.49
Mabea occidentalis	47.345
Macairea rufescens	43.1
Machaerium arboreum	10.49
Machaerium floribundum	10.8825
Machaerium isadelphum	0.226675
Machaerium kegelii	26.81
Machaerium milleflorum	0.62
Machaerium seemannii	4.215
Maclura tinctoria	29.255
Macrocnemum jamaicense	90.56
Macrocnemum roseum	54.2854
Macrolobium acaciifolium	1.43
Macrolobium angustifolium	39.4152
Macrolobium bifolium	21.81
Macrolobium costaricense	79.84
Macrolobium gracile	0.44
Macrolobium limbatum	40.615
Macrolobium microcalyx	4.92
Magnolia splendens	55.75
Maieta guianensis	101
Malmea dielsiana	65.83
Malouetia guatemalensis	44.22
Malouetia tamaquarina	39.74
Malpighia glabra	5.39
Malpighia romeroana	39.07
Mammea americana	90.56
Mandevilla villosa	8.64
Manihot esculenta	80
Manilkara bidentata	45.2286
Manilkara huberi	114.51
Manilkara inundata	45.9067
Manilkara sideroxylon	45
Manilkara subsericea	32.3
Maprounea guianensis	8.50667
Maquira calophylla	61.435
Maquira coriacea	31.865
Maquira guianensis	87.4642
Maquira sclerophylla	168.285
Maranthes panamensis	21.44
Marcgravia nepenthoides	58.245
Margaritaria nobilis	27.0033
Margyricarpus pinnatus	1.2357
Marila laxiflora	81.76
Marila tomentosa	168.24
Maripa panamensis	29.255
Markea ulei	36.1732
Marsdenia crassipes	43.2
Martinella obovata	62.6
Matayba apetala	6.75
Matayba domingensis	7.51
Matayba guianensis	42.5
Matayba sylvatica	42.86
Matisia bracteolosa	210.568
Matisia cordata	176.234
Matisia malacocalyx	101.91
Matisia obliquifolia	420.601
Maytenus guyanensis	38.08
Maytenus magellanica	8.71
Maytenus schippii	41.9
Mecranium purpurascens	6.75
Mecranium virgatum	30.19
Meliosma donnellsmithii	326.51
Meliosma herbertii	53.855
Melochia lupulina	14.66
Meriania purpurea	6.75
Metrodorea flavida	52.33
Metteniusa tessmanniana	103.825
Mezilaurus itauba	51.95
Mezilaurus lindaviana	143.99
Miconia affinis	120.85
Miconia ampla	261.63
Miconia appendiculata	161.77
Miconia argentea	207.79
Miconia argyrophylla	107.75
Miconia aulocalyx	75.29
Miconia aurea	45.14
Miconia bubalina	70.48
Miconia calvescens	160.81
Miconia cubatanensis	13.82
Miconia cuspidata	8
Miconia decurrens	75.29
Miconia dispar	200
Miconia dolichorrhyncha	103.18
Miconia elata	276.237
Miconia gracilis	106.02
Miconia hondurensis	85.79
Miconia hymenonervia	19
Miconia impetiolaris	149.225
Miconia lacera	20.81
Miconia laevigata	37.74
Miconia lateriflora	40.98
Miconia lepidota	89.82
Miconia lonchophylla	52.76
Miconia matthaei	61.36
Miconia minutiflora	44.319
Miconia multiflora	111.88
Miconia multispicata	93.17
Miconia napoana	41.49
Miconia nervosa	124.72
Miconia poeppigii	40.73
Miconia prasina	69.68
Miconia punctata	137.23
Miconia pyrifolia	60.84
Miconia quadrangularis	30.19
Miconia racemosa	41.81
Miconia rigida	30.19
Miconia rufostellulata	11.43
Miconia schnellii	34.36
Miconia sellowiana	20.64
Miconia serrulata	146.16
Miconia smaragdina	115.47
Miconia splendens	70.48
Miconia stevensiana	140.45
Miconia subspicata	28.54
Miconia symplectocaulos	156.41
Miconia ternatifolia	23.02
Miconia tetrandra	32.26
Miconia tonduzii	41.845
Miconia trinervia	132.87
Miconia triplinervis	139.568
Micrandra elata	24.98
Micrandra spruceana	63.065
Micrandra sprucei	83.98
Micropholis acutangula	60
Micropholis egensis	38.13
Micropholis guyanensis	44.0425
Micropholis melinoniana	37.8702
Micropholis venulosa	8.48054
Mikania cordifolia	47.9909
Mikania fragilis	31.27
Mikania hirsutissima	168
Mikania leiostachya	33.5833
Mikania tonduzii	41.845
Mimosa pigra	0.05
Minquartia guianensis	88.2625
Mollia gracilis	20.5
Mollia lepidota	31.54
Mollinedia killipii	31.54
Mollinedia lanceolata	30.02
Mollinedia uleana	38.36
Monnina crepinii	42.66
Mora excelsa	52.3
Mora gonggrijpii	97.59
Mortoniodendron guatemalense	28.63
Mosannona garwoodii	25.3
Mosquitoxylum jamaicense	7.64
Mouriri brachyanthera	75.33
Mouriri duckeana	15.27
Mouriri grandiflora	125.04
Mouriri laxiflora	47.02
Mouriri myrtilloides	10.69
Mouriri nigra	30.93
Mouriri oligantha	20.5
Mouriri peruviana	90.74
Mouriri vernicosa	29.13
Mucoa duckei	116.65
Mucuna mutisiana	37.33
Mucuna pruriens	94.5
Muntingia calabura	11.555
Myrceugenia campestris	4.01
Myrceugenia reitzii	56.1
Myrcia aliena	18.14
Myrcia altera	18.14
Myrcia amazonica	41.7836
Myrcia brasiliensis	25.15
Myrcia deflexa	26.34
Myrcia eriocalyx	18.14
Myrcia eugeniopsoides	26.76
Myrcia fosteri	5.66
Myrcia gatunensis	20.45
Myrcia guianensis	8.43333
Myrcia hebepetala	17.46
Myrcia ilheosensis	28.35
Myrcia lajeana	18.14
Myrcia neoschomburgkiana	7.13
Myrcia obumbrans	243.27
Myrcia racemosa	20.8511
Myrcia racemulosa	22.6
Myrcia reitzii	30.2
Myrcia silvatica	3.6
Myrcia splendens	10.521
Myrcia sylvatica	3.6
Myrcia tomentosa	17.21
Myrcianthes cisplatensis	6.75
Myrcianthes fragrans	12.7485
Myrciaria floribunda	17.77
Myriocarpa longipes	329.384
Myriocarpa stipitata	96.24
Myrospermum frutescens	3.55
Myroxylon balsamum	11.1259
Myrsine acrantha	6.75
Myrsine coriacea	10.2278
Myrsine gardneriana	19.7
Naucleopsis glabra	70.64
Naucleopsis herrerensis	63.58
Naucleopsis humilis	322.48
Naucleopsis imitans	503.52
Naucleopsis krukovii	38.01
Naucleopsis naga	107.56
Naucleopsis pseudonaga	61.36
Naucleopsis ternstroemiiflora	45.14
Naucleopsis ulei	170.684
Nealchornea yapurensis	133.507
Nectandra cissiflora	194.83
Nectandra crassiloba	57.005
Nectandra cuspidata	16.04
Nectandra grandiflora	20.85
Nectandra hypoleuca	164.32
Nectandra lineata	126.12
Nectandra megapotamica	18.66
Nectandra membranacea	152.739
Nectandra oppositifolia	72.75
Nectandra pulverulenta	106.7
Neea amplifolia	87.9339
Neea delicatula	23.92
Neea floribunda	94.2726
Neea hermaphrodita	62.67
Neea macrophylla	101.91
Neea nigricans	30.19
Neea obovata	80
Neea oppositifolia	61.96
Neea parviflora	48.94
Neea psychotrioides	69.0643
Neea spruceana	273.94
Neosprucea grandiflora	75.29
Nicotiana glauca	55.1504
Norantea guianensis	100.797
Nothofagus antarctica	2.86
Nothofagus betuloides	1.8
Nothofagus dombeyi	2.06
Nothofagus pumilio	2.56
Ochroma pyramidale	519.202
Ocotea aciphylla	39.6867
Ocotea argyrophylla	70.48
Ocotea atirrensis	80.7
Ocotea bijuga	96.67
Ocotea bofo	42.445
Ocotea caniflora	58.42
Ocotea cernua	35.5175
Ocotea cissiflora	58.42
Ocotea costulata	130
Ocotea cujumary	30.095
Ocotea dispersa	29.51
Ocotea elegans	13.25
Ocotea esmeraldana	10.2
Ocotea glaucosericea	164.32
Ocotea glaziovii	18.76
Ocotea guianensis	42.4667
Ocotea hartshorniana	66.41
Ocotea insularis	176.55
Ocotea javitensis	100.87
Ocotea keriana	91.15
Ocotea lancifolia	174.492
Ocotea leucoxylon	55.1683
Ocotea longifolia	175.85
Ocotea meziana	91.15
Ocotea moschata	41.81
Ocotea neesiana	91.15
Ocotea oblonga	59.7268
Ocotea odorifera	38.08
Ocotea olivacea	85.42
Ocotea petalanthera	60.37
Ocotea pittieri	27.21
Ocotea portoricensis	11.96
Ocotea puberula	82.063
Ocotea pulchella	12.84
Ocotea pulchra	12.84
Ocotea rufa	74
Ocotea schomburgkiana	31.8
Ocotea sinuata	126.12
Ocotea staminea	90.56
Ocotea subalvelata	31.8
Ocotea tabacifolia	60.33
Ocotea tenella	47.85
Ocotea tenera	47.85
Ocotea ucayalensis	107.75
Ocotea whitei	35.3292
Odontadenia macrantha	60.9975
Odontadenia puncticulosa	79.0825
Odontocarya tamoides	17.12
Odontocarya truncata	45.6
Omphalea diandra	316.162
Omphalea triandra	316.162
Oreopanax capitatus	82.6475
Oreopanax nubigenus	250.02
Ormosia amazonica	96.24
Ormosia arborea	130.3
Ormosia bopiensis	115.385
Ormosia coccinea	204.19
Ormosia intermedia	65.31
Ormosia krugii	89.4
Ormosia macrocalyx	35.82
Ormosia nobilis	280
Ormosia panamensis	25.99
Ormosia paraensis	25.99
Osteophloeum platyspermum	41.034
Otoba glycycarpa	67.406
Otoba novogranatensis	196.14
Otoba parvifolia	94.8475
Ouratea amplifolia	183.65
Ouratea castaneifolia	31.59
Ouratea guildingii	9.225
Ouratea laurifolia	30.19
Ouratea lucens	34.535
Ouratea parviflora	14.96
Oxandra espintana	23.02
Oxandra lanceolata	6.75
Oxandra mediocris	11.9853
Oxandra polyantha	52.92
Oxandra xylopioides	19.54
Pachira aquatica	50.47
Pachira insignis	82.39
Pachira sessilis	33.7565
Pachyptera kerere	34.6232
Palicourea alpina	30.19
Palicourea crocea	30.41
Palicourea guianensis	131.62
Parathesis amplifolia	237
Parathesis crenulata	20.91
Parathesis microcalyx	20.49
Parathesis trichogyne	107.51
Parinari excelsa	16.2
Parinari klugii	20.5
Parinari occidentalis	19.3
Parinari parilis	41.49
Parkia balslevii	0.18
Parkia gigantocarpa	1.2
Parkia multijuga	0.15
Parkia nitida	0.61
Parkia pendula	0.05
Parkia velutina	0.13
Parkinsonia aculeata	0.19
Passiflora foetida	36.34
Passiflora nitida	89.25
Passiflora vitifolia	67.035
Paullinia baileyi	28.73
Paullinia bracteosa	3.1
Paullinia fuscescens	13.86
Paullinia glomerulosa	4.47
Paullinia pinnata	36.6414
Paullinia pterocarpa	40.53
Paullinia rugosa	161.12
Paullinia turbacensis	34.64
Pausandra trianae	438.4
Pavonia aurigloba	22.8502
Pavonia dasypetala	156.62
Pavonia fruticosa	20.25
Pavonia paniculata	32.66
Paypayrola longifolia	68.415
Peltogyne paniculata	50.605
Peltogyne purpurea	9.66
Pentaclethra macroloba	0.12
Pentagonia donnell-smithii	2229.88
Pentagonia macrophylla	695.775
Pentagonia parvifolia	70.48
Pentagonia spathicalyx	113.76
Pentaplaris huaoranica	85.42
Pera arborea	22.21
Pera benensis	52.92
Pera glabrata	18.5688
Perebea angustifolia	34.365
Perebea guianensis	287.6
Perebea mollis	82.075
Perebea tessmannii	215.66
Perebea xanthochyma	152.029
Pereskia grandifolia	8.09
Pereskia guamacho	6.52
Persea alpigena	30.19
Persea pseudofasciculata	61.36
Persea vesticula	47.36
Petrea volubilis	49.8771
Philodendron pterotum	98.06
Phragmotheca ecuadorensis	70.48
Phyllanthus acuminatus	3.16
Phyllostylon rhamnoides	7.55
Physocalymma scaberrimum	31.54
Picramnia antidesma	30.19
Picramnia latifolia	34.4937
Picramnia sellowii	25.07
Pimenta dioica	90.56
Pinzona coriacea	32.7
Piper aduncum	60.32
Piper aequale	55.28
Piper arboreum	85.7641
Piper arieianum	35.59
Piper auritum	339.38
Piper cordulatum	45.41
Piper culebranum	54.85
Piper darienense	34.38
Piper dilatatum	45.48
Piper glabrescens	90.56
Piper grande	201.38
Piper hispidum	47.5748
Piper hostmannianum	46
Piper imperiale	621.76
Piper marginatum	90.56
Piper nigrum	61.25
Piper peracuminatum	146.63
Piper perlasense	33.52
Piper pubistipulum	46.66
Piper reticulatum	123.473
Piper villiramulum	35.62
Piper viridicaule	31.75
Piptadenia pteroclada	0.13
Piscidia piscipula	30.19
Pisonia aculeata	17.104
Pithecellobium claviflorum	151.6
Pithecellobium rufescens	31.79
Platymiscium pinnatum	61.23
Platypodium elegans	4.25
Plectrocarpa tetracantha	0.15
Pleonotoma variabilis	31.3367
Pleuranthodendron lindenii	68.65
Pleurothyrium parviflorum	61.36
Pleurothyrium poeppigii	61.36
Pleurothyrium trianae	80.27
Pleurothyrium williamsii	378.07
Plumeria obtusa	90.56
Podocarpus urbanii	0.75
Poecilanthe effusa	40.74
Pogonophora schomburgkiana	44
Pogonopus speciosus	46.18
Polygala jamaicensis	6.75
Poraqueiba guianensis	120
Porcelia mediocris	62.88
Porcelia nitidifolia	119.96
Porlieria microphylla	0.38
Posoqueria coriacea	388.28
Posoqueria latifolia	86.255
Potalia amara	111
Poulsenia armata	319.34
Pourouma bicolor	712.847
Pourouma cecropiifolia	124.88
Pourouma cucura	139.03
Pourouma guianensis	333.631
Pourouma minor	103.159
Pourouma mollis	235.733
Pourouma myrmecophila	486
Pourouma napoensis	378.07
Pourouma tomentosa	149.74
Pourouma velutina	86
Pouteria anomala	42.295
Pouteria baehniana	199.77
Pouteria bangii	59.7051
Pouteria beaurepairei	33.355
Pouteria benai	59.62
Pouteria bilocularis	52.5183
Pouteria caimito	36.7081
Pouteria cainito	36.7967
Pouteria campechiana	132.85
Pouteria cladantha	132.78
Pouteria crassiflora	51.26
Pouteria cuspidata	30.8782
Pouteria decorticans	66.25
Pouteria durlandii	69.44
Pouteria egregia	34.2
Pouteria elegans	51.26
Pouteria engleri	66
Pouteria ephedrantha	73.22
Pouteria fossicola	111.7
Pouteria fragrans	7.06667
Pouteria glomerata	68.032
Pouteria gongrijpii	73.935
Pouteria gracilis	15.29
Pouteria guianensis	72.9888
Pouteria jariensis	242
Pouteria jaruana	20.5
Pouteria juruana	20.5
Pouteria lucumifolia	26.26
Pouteria macrophylla	79.655
Pouteria manaosensis	68.13
Pouteria multiflora	103.377
Pouteria nemorosa	43.6
Pouteria pariry	104.81
Pouteria petiolata	158.61
Pouteria platyphylla	68.6
Pouteria procera	20.5
Pouteria pubescens	48.94
Pouteria reticulata	50.2018
Pouteria sapota	99.77
Pouteria silvestris	487.74
Pouteria simulans	76.27
Pouteria stipitata	22.29
Pouteria tarapotensis	50.91
Pouteria torta	155.248
Pouteria trilocularis	52.5183
Pouteria venosa	55.9933
Pouzolzia obliqua	8.48
Prestonia obovata	545.23
Prestonia portobellensis	67.85
Prestonia quinquangularis	12.5295
Prestonia trifida	204.563
Prionostemma aspera	24.898
Prioria copaifera	69.03
Prockia crucis	11.06
Prosopis alba	0.3339
Prosopis flexuosa	0.3746
Prosopis juliflora	0.08
Prosopis nigra	0.1832
Prosopis strombulifera	0.084823
Prosopis torquata	0.03
Protium altsonii	173.467
Protium amazonicum	113.093
Protium apiculatum	71.155
Protium aracouchili	26.075
Protium aracouchini	26.0708
Protium bangii	20
Protium camosum	52.56
Protium carnosum	28
Protium costaricense	36.375
Protium decandrum	53.936
Protium divaricatum	24
Protium gallicum	77.12
Protium gallosum	77.12
Protium giganteum	74.12
Protium glabrescens	86.215
Protium glabrum	118.77
Protium glaucescens	86.215
Protium glaucum	118.77
Protium hebetatum	36.96
Protium heptaphyllum	30.05
Protium insignis	16.2
Protium kleinii	19.98
Protium nodulosum	97.6233
Protium opacum	68.305
Protium ovatum	68.305
Protium panamense	173.467
Protium paniculatum	71.155
Protium pilosissimum	22.725
Protium pilosum	77.12
Protium pittieri	201.29
Protium polybotryum	29
Protium sagotianum	77.2285
Protium subserratum	18.14
Protium tenuifolium	68.4964
Protium trifoliatum	25.25
Protium trifoliolatum	25.25
Protium unifoliatum	30
Protium unifoliolatum	20.5
Prunus annularis	22.5
Prunus debilis	51.3
Prunus detrita	67.78
Prunus myrtifolia	30.19
Pseudobombax septenatum	67.77
Pseudolmedia laevigata	18.39
Pseudolmedia laevis	52.6694
Pseudolmedia macrophylla	117.209
Pseudolmedia rigida	31.6067
Pseudolmedia spuria	30
Pseudomalmea diclina	31.54
Pseudoxandra polyphleba	45.14
Psidium acutangulum	13.86
Psidium friedrichsthalianum	22.26
Psiguria warscewiczii	65.98
Psychotria carthagenensis	29.94
Psychotria chagrensis	7.435
Psychotria dolphiniana	6.75
Psychotria foetida	90.56
Psychotria glabrata	30.19
Psychotria grandis	192.26
Psychotria horizontalis	26.45
Psychotria limonensis	93.33
Psychotria luxurians	65.6
Psychotria maleolens	5.51
Psychotria marginata	34.42
Psychotria micrantha	106.817
Psychotria microbotrys	113.81
Psychotria panamensis	172.61
Psychotria psychotriifolia	36
Psychotria sloanei	6.75
Psychotria suerrensis	60.72
Psychotria uliginosa	107.32
Pterocarpus amazonum	41.49
Pterocarpus officinalis	43.9067
Pterocarpus rohrii	43.7988
Pterocarpus santalinoides	41.49
Ptychopetalum olacoides	10
Qualea albiflora	14
Qualea dinizii	19.9
Qualea paraensis	26.83
Quararibea amazonica	87.17
Quararibea asterolepis	56.51
Quararibea pterocalyx	125.58
Quararibea pumila	216.63
Quararibea turbinata	54.74
Quararibea wittii	110.525
Quassia amara	34.38
Quercus copeyensis	22.13
Quercus costaricensis	29
Quiina guianensis	49.6
Quiina macrophylla	183.65
Quillaja saponaria	5.41
Randia aculeata	6.75
Randia armata	81.385
Randia genipoides	181.84
Randia grandifolia	77.5
Rauvolfia praecox	61.36
Rauvolfia purpurascens	98.4
Ravenia urbanii	27.87
Remijia morilloi	34.6
Retiniphyllum concolor	34.6
Retiniphyllum truncatum	40
Rhabdadenia biflora	9.43
Rhamnidium elaeocarpum	37.935
Rhizophora mangle	50.46
Rhodostemonodaphne grandis	146.48
Rhodostemonodaphne kunthiana	152.41
Rhynchosia pyramidalis	33.83
Richeria dressleri	150.94
Richeria grandis	70.48
Rinorea apiculata	38.8767
Rinorea auriculata	35.9233
Rinorea deflexiflora	99.89
Rinorea guianensis	59.2788
Rinorea lindeniana	48.94
Rinorea paniculata	51.0095
Rinorea pubiflora	60
Rinorea riana	47.1
Rinorea squamata	20.81
Rinorea squamosa	20.81
Rinorea sylvatica	32.72
Rinorea viridiflora	20.5
Rinorea viridifolia	20.5
Rinoreocarpus ulei	58.4
Rondeletia portlandensis	6.75
Rondeletia portoricensis	41.81
Rondeletia stipularis	6.75
Roupala montana	28.2363
Rourea glabra	19.1933
Rourea surinamensis	11.75
Ruagea insignis	57.06
Rudgea cornifolia	35.44
Ruizodendron ovale	48.94
Ruprechtia laxiflora	6.75
Ruprechtia tangarana	41.49
Ruyschia tremadena	16.5
Ryania speciosa	86.585
Sabicea panamensis	20.34
Sabicea villosa	24.7526
Sacoglottis ceratocarpa	70.595
Sacoglottis cydonioides	48.6
Sacoglottis guianensis	33
Sacoglottis mattogrossensis	15.92
Sacoglottis trichogyna	97.41
Sagotia racemosa	56.68
Salacia cordata	223.97
Salacia gigantea	355.27
Salacia macrantha	126.32
Salvia jamaicensis	6.75
Sapium cuneatum	90.56
Sapium glandulosum	55.3984
Sapium haematospermum	6.75
Sapium laurocerasus	32.26
Sapium marmieri	28.54
Sarcaulus brasiliensis	63.58
Schefflera morototoni	216.303
Schinopsis balansae	6.75
Schinus fasciculatus	0.742
Schizolobium parahyba	1.19
Schoepfia multiflora	30.19
Sclerolobium bracteosum	132.107
Sclerolobium chrysophyllum	55.9241
Sclerolobium guianense	60.525
Sclerolobium melanocarpum	21.54
Sclerolobium paniculatum	36.3
Scleronema micranthum	74.685
Securidaca diversifolia	20.3133
Securidaca tenuifolia	10.17
Securidaca virgata	0.25
Securidaca volubilis	0.25
Senna dariensis	53.79
Senna papillosa	75.47
Senna pendula	6.75
Senna reticulata	28.9171
Senna silvestris	13.86
Serjania atrolineata	20.08
Serjania circumvallata	35.82
Serjania cornigera	27.9
Serjania mexicana	10.7067
Serjania paucidentata	14.125
Serjania pyramidata	20.367
Serjania trachygona	1.37
Sextonia rubra	74
Sideroxylon obtusifolium	0.771102
Simaba cedron	15.23
Simarouba amara	22.634
Simarouba glauca	6.75
Simira cordifolia	201.25
Simira maxonii	219.27
Simira rubescens	78.4
Simira wurdackii	54.97
Siparuna bifida	52.92
Siparuna cervicornis	65.83
Siparuna cristata	146.48
Siparuna cuspidata	70.48
Siparuna decipiens	65.335
Siparuna grandiflora	263.4
Siparuna guianensis	115.47
Siparuna macrotepala	70.48
Siparuna pauciflora	202.785
Siparuna thecaphora	75.5306
Sloanea berteriana	218.97
Sloanea brevipes	162
Sloanea eichleri	187.85
Sloanea fragrans	14.87
Sloanea geniculata	265.72
Sloanea grandiflora	322.48
Sloanea guianensis	42.9285
Sloanea jamaicensis	546.75
Sloanea laevigata	288.83
Sloanea laxiflora	62.19
Sloanea medusula	1303.99
Sloanea obtusifolia	18.14
Sloanea picapica	14.87
Sloanea rufa	80.27
Sloanea sinemariensis	175.85
Sloanea spathulata	126.32
Sloanea terniflora	11.96
Smilax schomburgkiana	70
Socratea exorrhiza	450
Solanum acropterum	30.19
Solanum arboreum	159.98
Solanum asperum	25.92
Solanum hayesii	342.9
Solanum punctulatum	30.19
Solanum sessile	243.27
Sorocea affinis	30.37
Sorocea briquetii	75.5457
Sorocea guilleminiana	38.01
Sorocea muriculata	31.54
Sorocea pubivena	123.138
Sorocea steinbachii	54.7667
Souroubea sympetala	32.33
Spachea membranacea	44.14
Spondias mombin	27.7275
Spondias radlkoferi	27.21
Stephanopodium peruvianum	48.94
Sterculia apeibophylla	195.22
Sterculia apetala	1117.66
Sterculia colombiana	101.063
Sterculia frondosa	85.42
Sterculia pruriens	87.0267
Sterculia recordiana	243.7
Sterculia tessmannii	191.62
Sterigmapetalum obovatum	24.2
Stigmaphyllon ellipticum	23.73
Stigmaphyllon hypargyreum	41.575
Stigmaphyllon lindenianum	39.55
Stigmaphyllon puberum	42.58
Stizophyllum riparium	40.0917
Strychnos brachistantha	7.89
Strychnos bredemeyeri	32.39
Strychnos darienensis	28.56
Strychnos nigricans	11.16
Strychnos panamensis	41.24
Strychnos panurensis	41.24
Strychnos toxifera	35.77
Stryphnodendron microstachyum	240.321
Stryphnodendron porcatum	0.11
Styloceras brokawii	61.36
Styrax argenteus	25.86
Styrax glaber	11.3
Styrax glabratus	33.7
Swartzia arborescens	5.81
Swartzia bombycina	52.92
Swartzia brachyrachis	19.1623
Swartzia cardiosperma	70.48
Swartzia cubensis	45.58
Swartzia leptopetala	3.25
Swartzia macrocarpa	48
Swartzia manauensis	79.5
Swartzia microcarpa	48
Swartzia myrtifolia	5.09
Swartzia panamensis	79.5
Swartzia polyphylla	10.06
Swartzia racemosa	47.974
Swartzia simplex	60.4767
Swartzia ulei	31.1
Swietenia macrophylla	33.83
Symphonia globulifera	18.1011
Symphyopappus compressus	10.8
Symplocos arechea	38.01
Symplocos itatiaiae	0.97
Symplocos martinicensis	13.45
Symplocos serrulata	67.11
Tabebuia heterophylla	23.4483
Tabebuia nodosa	6.75
Tabebuia ochracea	17.8
Tabebuia platyantha	90.56
Tabebuia rosea	241.63
Tabebuia serratifolia	43.0033
Tabebuia stenocalyx	71.73
Tabernaemontana angulata	216
Tabernaemontana arborea	48.5194
Tabernaemontana cymosa	45.14
Tabernaemontana sananho	107.75
Tachigali formicarum	48.94
Tachigali myrmecophila	73.0433
Tachigali paniculata	45.74
Tachigali polyphylla	28.5525
Tachigali ptychophysca	23.14
Tachigali rugosa	71.75
Tachigali tessmannii	30.075
Tachigali vasquezii	105.77
Tachigali versicolor	75.455
Talisia angustifolia	28.25
Talisia cerasina	183.65
Talisia longifolia	19.4
Talisia mollis	30.495
Talisia nervosa	185.1
Talisia princeps	70.51
Tanaecium pyramidatum	63.8571
Tanaecium tetragonolobum	56.56
Tapirira guianensis	52.7428
Tapirira obtusa	51.71
Tapura guianensis	45.285
Tapura juruana	41.185
Tapura singularis	25.335
Taralea oppositifolia	54.905
Terminalia amazonia	11.3583
Terminalia amazonica	11.3583
Terminalia argentea	113.77
Terminalia latifolia	90.56
Terminalia oblonga	37.7176
Ternstroemia brasiliensis	19.035
Ternstroemia tepezapote	10.06
Tetracera hydrophila	48.625
Tetracera portobellensis	31.1705
Tetracera volubilis	43.455
Tetragastris altissima	119.883
Tetragastris balsamifera	36.54
Tetragastris panamensis	37.1133
Tetrameranthus laomae	25.4
Tetrapterys discolor	29.635
Tetrastylidium grandifolium	64.8
Tetrathylacium johansenii	64.5
Tetrathylacium macrophyllum	271.58
Tetrorchidium rubrivenium	27.27
Theobroma cacao	260.055
Theobroma mammosum	87.75
Theobroma obovatum	58.77
Theobroma simiarum	559.48
Theobroma speciosum	191.555
Theobroma subincanum	333.475
Thespesia grandiflora	139.57
Thespesia populnea	28.2
Thevetia ahouai	97.69
Thinouia myriantha	31.53
Tocoyena pittieri	159.275
Tocoyena williamsii	77.76
Toulicia guianensis	106.6
Tournefortia angustiflora	42.29
Tournefortia bicolor	31.9756
Tournefortia cuspidata	58.11
Tournefortia glabra	90.56
Tovomita calophyllophylla	22.88
Tovomita longifolia	98.905
Tovomita stigmatosa	96
Tovomita stylosa	16.12
Trattinnickia aspera	88.0433
Trattinnickia glaziovii	41.49
Trattinnickia peruviana	48.94
Trattinnickia rhoifolia	70
Trema integerrima	36.62
Trema micrantha	27.5567
Trichanthera gigantea	48.365
Trichilia adolfii	82.85
Trichilia areolata	29.42
Trichilia cipo	44.645
Trichilia claussenii	17.17
Trichilia elegans	11.9565
Trichilia elsae	50.12
Trichilia euneura	75.29
Trichilia glabra	18.47
Trichilia hirta	9.49
Trichilia inaequilatera	33.1
Trichilia laxipaniculata	271.58
[truncated: 134 more rows]

## Sheet: Leaf Size Species per Ecoregion
Ecoregion	Abarema adenophorum	Abarema jupunba	Abuta grandifolia	Abuta panamensis	Abuta racemosa	Acalypha diversifolia	Acalypha macrostachya	Acantholippia seriphioides	Acanthosyris annonagustata	Acanthosyris falcata	Achatocarpus praecox	Adelia triloba	Adelobotrys adscendens	Adenaria floribunda	Adenocalymma apurense	Adenocalymma arthropetiolatum	Aegiphila cephalophora	Aegiphila elata	Aegiphila falcata	Aegiphila integrifolia	Aegiphila panamensis	Aegiphila smithii	Aegiphila trifida	Agonandra brasiliensis	Agonandra silvatica	Aiouea grandifolia	Aiouea saligna	Albizia guachapele	Albizia niopoides	Alchornea costaricensis	Alchornea glandulosa	Alchornea latifolia	Alchornea triplinervia	Alchorneopsis floribunda	Aldina kunhardtiana	Alexa imperatricis	Alibertia edulis	Allamanda cathartica	Allenrolfea patagonica	Allophylus amazonicus	Allophylus cominia	Allophylus divaricatus	Allophylus edulis	Allophylus jamaicensis	Allophylus pilosus	Aloysia gratissima	Alseis blackiana	Alseis labatioides	Alseis microcarpa
Alto ParanÃ¡ Atlantic forests	0	0	2	0	0	34	2	1	0	0	29	0	0	3	0	0	0	0	0	52	0	0	0	18	0	0	9	0	66	0	77	0	190	0	0	0	36	146	0	0	0	0	81	0	0	10	0	0	0
Amazon-Orinoco-Southern Caribbean mangroves	0	5	1	0	0	27	16	0	0	0	0	0	0	0	0	0	0	1	0	4	0	0	0	4	0	0	0	1	0	1	0	0	0	1	0	0	15	34	0	0	0	1	0	0	0	0	1	0	0
Apure-Villavicencio dry forests	0	5	2	0	0	67	55	0	0	0	0	6	0	0	1	0	0	5	0	3	0	0	0	3	0	0	0	0	2	0	18	4	11	0	0	0	10	19	0	2	0	0	0	0	0	0	0	0	0
Araucaria moist forests	0	0	0	0	0	0	0	0	0	0	3	0	0	0	0	0	0	0	0	39	0	0	0	0	0	0	7	0	8	0	9	0	43	0	0	0	0	45	0	0	0	0	46	0	0	16	0	0	0
Araya and Paria xeric scrub	0	0	0	0	0	0	1	0	0	0	0	0	0	0	0	0	0	0	0	0	0	0	0	0	0	0	0	0	0	0	0	0	1	0	0	0	0	0	0	0	0	0	0	0	0	0	0	0	1
Atacama desert	0	0	0	0	0	0	0	0	0	0	0	0	0	0	0	0	0	0	0	0	0	0	0	0	0	0	0	0	0	0	0	0	0	0	0	0	0	0	0	0	0	0	0	0	0	0	0	0	0
Atlantic Coast restingas	0	6	0	0	0	0	0	0	0	0	0	0	0	0	0	0	0	0	0	1	0	0	0	3	0	0	2	0	0	0	0	0	10	0	0	0	0	34	0	0	0	0	1	0	0	0	0	0	0
Bahamian-Antillean mangroves	0	0	0	0	0	0	0	0	0	0	0	0	0	0	0	0	0	5	0	0	0	0	0	0	0	0	0	0	0	0	0	2	0	0	0	0	0	3	0	0	4	0	0	0	0	0	0	0	0
Bahamian pineyards	0	0	0	0	0	0	0	0	0	0	0	0	0	0	0	0	0	0	0	0	0	0	0	0	0	0	0	0	0	0	0	0	0	0	0	0	0	0	0	0	0	0	0	0	0	0	0	0	0
Bahia coastal forests	0	28	0	0	0	1	2	0	0	0	0	0	0	0	0	0	0	1	0	66	0	0	0	0	1	0	16	1	0	0	14	0	54	4	0	0	1	41	0	0	0	0	11	0	0	7	0	0	0
Bahia interior forests	0	4	0	0	0	6	0	0	0	0	1	0	0	0	0	0	0	0	0	23	0	0	0	1	0	0	1	1	0	0	13	0	33	0	0	0	4	74	0	0	0	0	10	0	0	3	0	0	0
BajÃ­o dry forests	0	0	0	0	0	0	0	0	0	0	0	0	0	0	0	0	0	0	0	0	0	0	0	0	0	0	0	0	0	0	0	0	0	0	0	0	0	21	0	0	0	0	0	0	0	1	0	0	0
Balsas dry forests	0	0	0	0	0	0	2	0	0	0	0	0	0	1	8	0	0	0	0	0	0	0	0	0	0	0	0	0	1	0	0	6	0	0	0	0	0	21	0	0	1	0	0	0	0	3	0	0	0
Belizian pine savannas	0	0	0	0	0	7	2	0	0	0	0	0	0	0	0	0	0	0	0	0	0	0	0	0	0	0	0	0	0	0	0	3	0	0	0	0	10	2	0	0	4	0	0	0	0	0	0	0	0
Beni savanna	0	0	8	0	0	7	1	0	0	0	0	0	0	10	0	0	0	0	0	5	0	1	0	1	0	0	0	1	6	0	5	1	0	0	0	0	10	1	0	0	0	0	0	0	0	0	0	0	0
Bolivian montane dry forests	0	0	1	0	0	5	2	0	0	0	39	0	0	26	0	0	0	0	0	2	0	0	0	0	0	0	0	0	6	0	14	2	14	0	0	0	0	1	0	0	0	0	3	0	0	15	0	0	0
Bolivian Yungas	0	21	29	0	0	84	70	0	0	0	43	0	6	42	0	0	0	0	0	11	0	0	0	7	0	17	0	0	22	0	306	60	77	0	0	0	5	5	0	1	0	9	1	0	0	0	0	1	0
Brazilian Atlantic dry forests	0	1	3	0	0	0	0	0	0	0	0	0	0	0	0	0	0	0	0	5	0	0	0	9	0	0	0	0	0	0	0	0	63	0	0	0	29	1	0	0	0	0	1	0	0	0	0	0	0
Caatinga	0	7	0	0	0	0	0	0	0	0	0	0	0	0	0	0	0	0	0	14	0	0	0	16	0	0	2	0	3	0	1	0	234	0	0	0	97	92	0	0	0	0	8	0	0	1	0	0	0
Caatinga Enclaves moist forests	0	0	0	0	0	0	0	0	0	0	0	0	0	0	0	0	0	0	0	1	0	0	0	2	0	0	0	0	0	0	0	0	0	0	0	0	5	1	0	0	0	0	0	0	0	0	0	0	0
Campos Rupestres montane savanna	0	0	0	0	0	0	0	0	0	0	0	0	0	0	0	0	0	0	0	4	0	0	0	1	0	0	2	0	0	0	4	0	56	0	0	0	6	2	0	0	0	0	3	0	0	0	0	0	0
Caqueta moist forests	22	29	58	0	0	10	0	0	0	0	0	0	9	4	1	0	0	8	0	7	2	5	0	0	2	0	0	0	0	0	10	8	34	6	0	0	7	3	0	3	0	0	0	0	1	0	0	0	0
Caribbean shrublands	0	0	0	0	0	0	0	0	0	0	0	0	0	0	0	0	0	1	0	0	0	0	0	0	0	0	0	0	0	0	0	0	0	0	0	0	0	7	0	0	0	0	0	0	0	0	0	0	0
Catatumbo moist forests	0	1	0	0	0	4	4	0	0	0	0	0	0	2	0	0	0	1	0	3	2	0	0	0	0	0	0	0	0	0	1	0	4	0	0	0	0	0	0	0	0	0	0	0	0	0	0	0	0
Cauca Valley dry forests	0	0	0	0	0	155	76	0	0	0	0	0	1	6	0	0	0	4	0	1	0	0	0	0	0	0	0	8	9	0	3	0	1	0	0	0	1	23	0	0	0	0	0	0	0	0	0	0	0
Cauca Valley montane forests	0	2	0	0	1	177	259	0	0	0	0	0	2	60	0	0	0	0	0	7	0	0	0	0	0	2	0	2	3	1	100	26	11	5	0	0	0	35	0	0	0	0	1	0	0	0	1	0	1
Cayos Miskitos-San AndrÃ©s and Providencia moist forests	0	0	0	0	0	1	0	0	0	0	0	2	0	0	0	0	0	0	0	0	0	0	0	0	0	0	0	0	0	0	0	0	0	0	0	0	0	0	0	0	0	0	0	0	0	0	0	0	0
Central American Atlantic moist forests	13	0	0	6	0	268	19	0	0	0	0	28	22	8	0	0	0	14	0	0	20	0	0	0	0	0	0	2	2	20	0	33	7	2	0	0	40	31	0	0	8	0	0	0	0	0	0	0	0
Central American dry forests	0	0	0	2	0	35	51	0	0	0	0	16	0	0	26	0	0	2	1	0	113	0	0	0	0	0	0	16	67	2	0	14	0	0	0	0	198	31	0	0	4	0	0	0	0	0	0	0	0
Central American montane forests	0	0	0	0	0	14	33	0	0	0	0	0	0	0	0	0	0	0	0	0	12	0	0	0	0	0	0	0	0	2	0	22	1	1	0	0	8	5	0	0	0	0	0	0	0	0	0	0	0
Central American pine-oak forests	0	0	0	5	0	141	171	0	0	0	0	16	3	10	5	0	0	5	0	0	49	0	0	0	0	0	0	9	11	1	0	68	9	1	0	0	98	71	0	0	16	0	0	0	0	0	0	0	0
Central Andean dry puna	0	0	0	0	0	2	0	0	0	0	0	0	0	0	0	0	0	0	0	0	0	0	0	0	0	0	0	0	0	0	0	0	0	0	0	0	0	0	0	0	0	0	0	0	0	0	0	0	0
Central Andean puna	0	0	0	0	0	0	0	2	0	1	1	0	0	2	0	0	0	0	0	0	0	0	0	0	0	0	0	0	0	0	0	0	0	0	0	0	0	0	0	0	0	0	3	0	0	3	0	0	0
Central Andean wet puna	0	0	0	0	0	0	2	0	0	0	0	0	0	5	0	0	0	0	0	0	0	0	0	0	0	0	0	0	0	0	0	0	0	0	0	0	0	1	0	0	0	0	1	0	0	0	0	0	0
Cerrado	0	6	80	0	0	25	5	0	0	0	1	0	0	47	1	0	0	0	0	85	0	1	0	179	2	0	30	0	62	0	55	0	143	0	0	0	600	142	0	0	0	0	29	0	0	6	0	0	0
Chiapas Depression dry forests	0	0	0	1	0	5	9	0	0	0	0	0	0	1	7	0	0	0	0	0	0	0	0	0	0	0	0	5	3	0	0	4	0	0	0	0	23	1	0	0	9	0	0	0	0	0	0	0	0
Chiapas montane forests	0	0	0	1	0	3	33	0	0	0	0	0	0	0	0	0	0	0	0	0	0	0	0	0	0	0	0	0	0	0	0	5	0	0	0	0	2	1	0	0	11	0	0	0	0	0	0	0	0
Chilean Matorral	0	0	0	0	0	0	0	0	0	0	0	0	0	0	0	0	0	0	0	0	0	0	0	0	0	0	0	0	0	0	0	0	0	0	0	0	0	0	0	0	0	0	0	0	0	0	0	0	0
Chimalapas montane forests	0	0	0	0	0	0	1	0	0	0	0	0	0	4	0	0	0	0	0	0	0	0	0	0	0	0	0	0	0	0	0	1	0	0	0	0	1	0	0	0	0	0	0	0	0	0	0	0	0
Chiquitano dry forests	0	4	27	0	0	4	3	0	0	10	32	0	0	23	0	0	0	0	0	19	0	0	0	19	0	0	0	0	39	0	6	0	7	0	0	0	50	9	0	0	0	1	6	0	0	0	0	0	0
ChocÃ³-DariÃ©n moist forests	4	16	0	0	1	229	62	0	0	0	0	4	46	2	1	8	3	10	1	18	17	0	0	0	0	0	0	0	0	13	3	11	1	19	0	0	21	51	0	0	0	0	0	0	0	0	20	0	0
Cocos Island moist forests	0	0	0	0	0	0	0	0	0	0	0	0	0	0	0	0	0	0	0	0	0	0	0	0	0	0	0	0	0	0	0	0	0	0	0	0	0	0	0	0	0	0	0	0	0	0	0	0	0
Cordillera Central pÃ¡ramo	0	0	0	0	0	0	0	0	0	0	0	0	0	0	0	0	0	0	0	1	0	0	0	0	0	0	0	0	0	0	1	0	0	0	0	0	0	0	0	0	0	0	0	0	0	0	0	0	0
Cordillera de Merida pÃ¡ramo	0	0	0	0	0	0	0	0	0	0	0	0	0	0	0	0	0	0	0	0	0	0	0	0	0	0	0	0	0	0	0	0	0	0	0	0	0	0	0	0	0	0	0	0	0	0	0	0	0
Cordillera La Costa montane forests	0	1	0	0	0	10	22	0	0	0	0	1	1	0	0	0	0	0	0	0	0	0	0	0	0	0	0	0	0	0	1	2	12	0	0	0	0	2	0	0	0	0	0	0	0	0	0	3	3
Cordillera Oriental montane forests	0	15	14	0	0	94	136	0	0	0	0	0	12	12	3	0	0	1	0	19	4	0	0	1	0	0	0	1	1	0	136	27	21	2	0	0	6	5	0	0	0	0	0	0	2	0	1	0	0
Costa Rican seasonal moist forests	0	0	0	25	0	106	101	0	0	0	0	64	8	0	8	0	8	4	0	0	62	0	0	0	0	0	0	11	19	23	0	27	0	0	0	0	54	29	0	0	0	0	0	0	0	0	2	0	0
Cuban cactus scrub	0	0	0	0	0	0	0	0	0	0	0	0	0	0	0	0	0	0	0	0	0	0	0	0	0	0	0	0	0	0	0	0	0	0	0	0	0	0	0	0	2	0	0	0	0	0	0	0	0
Cuban dry forests	0	0	0	0	0	0	0	0	0	0	0	0	0	0	0	0	0	3	0	0	0	0	0	0	0	0	0	0	0	0	0	3	0	0	0	0	5	5	0	0	12	0	0	0	0	0	0	0	0
Cuban moist forests	0	0	0	0	0	0	0	0	0	0	0	0	0	0	0	0	0	3	0	0	0	0	0	0	0	0	0	0	0	0	0	3	0	0	0	0	3	2	0	0	7	0	0	0	0	0	0	0	0
Cuban pine forests	0	0	0	0	0	0	0	0	0	0	0	0	0	0	0	0	0	1	0	0	0	0	0	0	0	0	0	0	0	0	0	0	0	0	0	0	2	0	0	0	1	0	0	0	0	0	0	0	0
Cuban wetlands	0	0	0	0	0	0	0	0	0	0	0	0	0	0	0	0	0	0	0	0	0	0	0	0	0	0	0	0	0	0	0	0	0	0	0	0	0	0	0	0	0	0	0	0	0	0	0	0	0
Dry Chaco	0	0	0	0	0	2	0	1	0	17	35	0	0	14	0	0	0	0	0	4	0	0	0	1	0	0	0	0	1	0	0	0	0	0	0	0	1	3	28	0	0	0	5	0	0	36	0	0	0
Eastern Cordillera Real montane forests	0	19	16	0	0	152	123	0	0	0	1	0	47	45	0	0	0	0	0	16	3	1	0	0	0	0	0	4	9	1	140	44	50	14	0	0	6	8	0	1	0	2	0	0	16	0	0	0	1
Eastern Panamanian montane forests	0	0	0	0	0	4	4	0	0	0	0	0	13	0	0	0	3	7	0	0	4	0	0	0	0	0	0	0	0	2	1	6	0	0	0	0	1	0	0	0	0	0	0	0	0	0	0	0	0
Ecuadorian dry forests	0	0	0	0	0	6	0	0	0	0	0	4	0	6	0	0	0	5	0	2	0	0	0	0	2	0	0	8	0	0	0	0	0	0	0	0	0	0	0	0	0	0	0	0	0	0	0	0	0
Enriquillo wetlands	0	0	0	0	0	0	0	0	0	0	0	0	0	0	0	0	0	0	0	0	0	0	0	0	0	0	0	0	0	0	0	0	0	0	0	0	0	0	0	0	0	0	0	0	0	0	0	0	0
Espinal	0	0	0	0	0	1	0	14	0	2	1	0	0	12	0	0	0	0	0	0	0	0	0	0	0	0	0	0	0	0	0	0	1	0	0	0	0	0	3	0	0	0	2	0	0	12	0	0	0
Everglades flooded grasslands	0	0	0	0	0	0	0	0	0	0	0	0	0	0	0	0	0	1	0	0	0	0	0	0	0	0	0	0	1	0	0	0	0	0	0	0	0	1	0	0	1	0	0	0	0	0	0	0	0
Fernando de Noronha-Atol das Rocas moist forests	0	0	0	0	0	0	0	0	0	0	0	0	0	0	0	0	0	0	0	0	0	0	0	0	0	0	0	0	0	0	0	0	0	0	0	0	0	3	0	0	0	0	0	0	0	0	0	0	0
GalÃ¡pagos Islands xeric scrub	0	0	0	0	0	0	0	0	0	0	0	0	0	0	0	0	0	0	0	0	0	0	0	0	0	0	0	0	0	0	0	0	0	0	0	0	0	0	0	0	0	0	0	0	0	0	0	0	0
Guajira-Barranquilla xeric scrub	0	0	0	0	0	48	14	0	0	0	0	0	0	3	0	0	0	0	0	0	0	0	0	3	0	0	0	1	25	0	0	0	0	0	0	0	2	12	0	0	0	0	0	0	0	0	3	0	0
Guayaquil flooded grasslands	0	0	0	0	0	2	0	0	0	0	0	0	0	4	0	0	0	0	0	0	0	0	0	0	0	0	0	0	0	0	0	0	0	0	0	0	0	0	0	0	0	0	0	0	0	0	0	0	0
Guianan freshwater swamp forests	0	0	1	0	0	0	0	0	0	0	0	0	0	0	0	0	0	0	0	0	0	0	0	0	0	0	0	0	0	0	0	0	0	0	0	0	0	1	0	0	0	0	0	0	0	0	0	0	0
Guianan Highlands moist forests	0	3	5	0	0	12	11	0	0	0	0	1	28	0	0	0	0	0	0	22	0	0	0	1	0	0	0	0	0	0	2	0	17	7	0	3	4	1	0	0	0	0	0	0	0	0	0	1	0
Guianan lowland moist forests	0	50	78	0	0	92	19	0	0	0	0	0	47	1	5	0	0	1	0	32	0	0	0	13	11	0	0	0	1	0	0	0	22	31	0	46	45	95	0	0	0	0	2	0	0	0	0	4	0
Guianan piedmont moist forests	0	10	38	0	0	7	15	0	0	0	0	0	0	0	2	0	0	2	0	6	0	1	0	2	0	0	0	0	0	0	3	1	42	9	3	2	3	9	0	0	0	0	0	0	1	0	0	4	0
Guianan savanna	0	3	19	0	0	9	0	0	0	0	0	0	2	0	2	0	0	0	0	15	0	2	0	7	3	0	0	1	0	0	0	0	5	4	0	0	2	14	0	0	0	0	0	0	0	0	0	0	0
Gurupa vÃ¡rzea	0	0	0	0	0	0	0	0	0	0	0	0	0	0	0	0	0	0	0	0	0	0	0	1	0	0	0	0	0	0	0	0	0	0	0	0	0	0	0	0	0	0	0	0	0	0	0	0	0
High Monte	0	0	0	0	0	0	0	7	0	0	0	0	0	0	0	0	0	0	0	0	0	0	0	0	0	0	0	0	0	0	0	0	0	0	0	0	0	0	0	0	0	0	0	0	0	7	0	0	0
Hispaniolan dry forests	0	0	0	0	0	0	0	0	0	0	0	0	0	0	0	0	0	1	0	0	0	0	0	0	0	0	0	0	0	0	0	3	0	0	0	0	0	1	0	0	6	0	0	0	0	0	0	0	0
Hispaniolan moist forests	0	0	0	0	0	0	0	0	0	0	0	0	0	4	0	0	0	4	0	0	0	0	0	0	0	0	0	0	1	0	0	21	0	0	0	0	0	12	0	0	27	0	0	0	0	0	0	0	0
Hispaniolan pine forests	0	0	0	0	0	0	0	0	0	0	0	0	0	2	0	0	0	0	0	0	0	0	0	0	0	0	0	0	1	0	0	10	0	0	0	0	0	0	0	0	0	0	0	0	0	0	0	0	0
Humid Chaco	0	0	0	0	0	0	0	0	0	14	25	0	0	9	0	0	0	0	0	0	0	0	0	4	0	0	0	0	16	0	2	0	67	0	0	0	0	7	0	0	0	0	114	0	0	21	0	0	0
Humid Pampas	0	0	0	0	0	0	0	4	0	0	1	0	0	0	0	0	0	0	0	0	0	0	0	0	0	0	0	0	1	0	0	0	0	0	0	0	1	0	9	0	0	0	11	0	0	11	0	0	0
Iquitos vÃ¡rzea	1	4	40	0	0	11	15	0	0	0	0	0	2	19	2	0	0	0	0	8	0	18	0	1	23	1	0	0	1	0	0	5	27	8	0	0	4	4	0	3	0	13	1	0	10	0	0	2	0
Islas Revillagigedo dry forests	0	0	0	0	0	0	0	0	0	0	0	0	0	0	0	0	0	0	0	0	0	0	0	0	0	0	0	0	0	0	0	0	0	0	0	0	0	0	0	0	0	0	0	0	0	0	0	0	0
Isthmian-Atlantic moist forests	12	0	0	70	5	289	203	0	0	0	0	183	158	87	4	9	88	69	71	0	120	0	0	0	0	0	0	4	0	121	22	83	8	58	0	0	125	101	0	0	1	0	0	0	0	0	36	0	0
Isthmian-Pacific moist forests	32	0	0	21	0	184	97	0	29	0	0	20	124	45	10	0	40	14	0	0	72	0	0	1	0	0	0	1	1	120	22	42	0	24	0	0	71	96	0	0	3	0	0	2	0	0	12	0	0
Jalisco dry forests	0	0	0	0	0	0	2	0	0	0	0	0	0	0	10	0	0	0	0	0	0	0	0	0	0	0	0	0	0	0	0	1	0	0	0	0	0	13	0	0	1	0	0	0	0	0	0	0	0
Jamaican dry forests	0	0	0	0	0	0	0	0	0	0	0	0	0	0	0	0	0	1	0	0	0	0	0	0	0	0	0	0	0	0	0	0	0	0	0	0	0	1	0	0	4	0	0	1	0	0	0	0	0
Jamaican moist forests	0	0	0	0	0	0	0	0	0	0	0	0	8	0	0	0	0	11	0	0	0	0	3	0	0	0	0	0	0	0	0	11	0	0	0	0	0	3	0	0	27	0	0	11	0	0	0	0	0
JapurÃ¡-SolimÃµes-Negro moist forests	4	5	32	0	0	0	1	0	0	0	0	0	2	0	2	0	0	1	0	1	0	0	0	4	3	0	0	0	0	1	1	3	10	2	2	0	9	6	0	2	0	0	0	0	0	0	0	0	0
Juan FernÃ¡ndez Islands temperate forests	0	0	0	0	0	0	0	0	0	0	0	0	0	0	0	0	0	0	0	0	0	0	0	0	0	0	0	0	0	0	0	0	0	0	0	0	0	0	0	0	0	0	0	0	0	0	0	0	0
JuruÃ¡-Purus moist forests	0	2	4	0	0	0	2	0	0	0	0	0	0	0	0	0	0	0	0	0	0	0	0	0	0	0	0	0	0	0	2	0	5	1	0	0	0	0	0	1	0	0	0	0	0	0	0	0	0
La Costa xeric shrublands	0	0	0	0	0	12	8	0	0	0	0	0	0	0	0	0	0	0	0	3	0	0	0	0	0	0	0	0	0	0	2	0	0	0	0	0	0	7	0	0	0	0	0	0	0	0	0	3	0
Lara-FalcÃ³n dry forests	0	0	0	0	0	7	3	0	0	0	0	0	0	0	0	0	0	0	0	0	0	0	0	0	0	0	0	0	0	0	0	0	0	0	0	0	0	0	0	0	0	0	0	0	0	0	0	0	0
Leeward Islands moist forests	0	0	0	0	0	0	0	0	0	0	0	0	0	0	0	0	0	0	0	0	0	0	0	0	0	0	0	0	0	0	0	0	0	0	0	0	0	0	0	0	0	0	0	0	0	0	0	0	0
Lesser Antillean dry forests	0	0	0	0	0	0	0	0	0	0	0	0	0	0	0	0	0	0	0	0	0	0	0	0	0	0	0	0	0	0	0	0	0	0	0	0	0	3	0	0	0	0	0	0	0	0	0	0	0
Llanos	1	15	15	0	0	91	63	0	0	0	0	2	8	8	13	0	0	0	0	12	0	0	0	19	1	0	0	11	0	0	5	3	2	6	2	1	60	31	0	5	0	0	0	0	1	0	3	10	0
Low Monte	0	0	0	0	0	0	0	93	0	0	0	0	0	0	0	0	0	0	0	0	0	0	0	0	0	0	0	0	0	0	0	0	0	0	0	0	0	0	1	0	0	0	0	0	0	6	0	0	0
Madeira-TapajÃ³s moist forests	2	29	104	0	0	28	0	0	0	0	0	0	0	2	0	0	0	0	0	7	0	0	0	7	2	0	0	0	10	0	6	0	7	14	0	0	54	20	0	15	0	3	2	0	2	4	0	0	0
Magdalena-UrabÃ¡ moist forests	0	8	0	0	2	90	30	0	0	0	0	0	4	15	0	0	0	4	0	12	4	0	0	0	0	0	0	3	7	8	3	13	2	4	0	0	19	12	0	3	0	0	0	0	0	0	12	6	0
Magdalena Valley dry forests	0	1	0	0	0	50	61	0	0	0	0	0	0	4	0	0	0	2	0	1	0	0	0	2	0	0	0	25	0	0	2	0	0	0	0	0	0	14	0	0	0	0	0	0	0	0	9	0	0
Magdalena Valley montane forests	0	60	0	0	8	281	479	0	0	0	0	0	37	85	0	0	0	4	0	53	10	0	0	0	0	0	0	7	8	19	104	58	38	33	0	0	1	53	0	2	0	0	1	0	0	0	9	0	2
Magellanic subpolar forests	0	0	0	0	0	0	0	0	0	0	0	0	0	0	0	0	0	0	0	0	0	0	0	0	0	0	0	0	0	0	0	0	0	0	0	0	0	0	0	0	0	0	0	0	0	0	0	0	0
MaraÃ±Ã³n dry forests	5	0	0	0	0	1	0	0	0	0	1	0	0	0	0	0	0	0	0	1	0	0	0	0	0	0	0	0	1	0	5	0	1	0	0	0	0	0	0	0	0	0	0	0	0	0	0	0	0
Maracaibo dry forests	0	1	0	0	0	12	7	0	0	0	0	0	2	3	0	0	0	0	0	1	0	0	0	3	0	0	0	0	0	0	0	0	0	1	0	0	0	1	0	0	0	0	0	0	0	0	0	0	0
MarajÃ³ vÃ¡rzea	0	1	2	0	0	0	0	0	0	0	0	0	1	0	0	0	0	0	0	3	0	0	0	1	2	0	0	0	0	0	0	0	0	8	0	0	7	5	0	0	0	0	0	0	0	0	0	0	0
MaranhÃ£o BabaÃ§u forests	0	2	3	0	0	0	0	0	0	0	0	0	0	7	0	0	0	0	0	0	0	0	0	20	1	0	0	0	2	0	0	0	0	0	0	0	20	37	0	0	0	1	3	0	0	0	0	0	0
Mato Grosso tropical dry forests	0	30	117	0	0	5	3	0	0	0	0	0	1	5	0	0	0	0	0	11	0	0	0	7	4	0	14	0	7	0	7	0	14	15	0	0	115	29	0	5	0	3	2	0	3	1	0	0	0
Mesoamerican Gulf-Caribbean mangroves	0	0	0	4	0	10	4	0	0	0	0	7	0	1	3	0	0	4	0	0	7	0	0	0	0	0	0	0	1	4	0	7	0	0	0	0	29	25	0	0	20	0	0	0	0	0	0	0	0
Miskito pine forests	2	0	0	0	0	4	0	0	0	0	0	0	1	0	0	0	0	1	0	0	0	0	0	0	0	0	0	0	0	0	0	0	0	0	0	0	10	5	0	0	0	0	0	0	0	0	0	0	0
Monte Alegre vÃ¡rzea	0	3	8	0	0	0	1	0	0	0	0	0	0	0	1	0	0	0	0	0	0	0	0	2	3	0	0	0	0	0	0	0	0	5	0	0	5	4	0	15	0	1	0	0	1	0	0	0	0
Motagua Valley thornscrub	0	0	0	0	0	0	0	0	0	0	0	0	0	0	0	0	0	0	0	0	2	0	0	0	0	0	0	0	0	0	0	0	0	0	0	0	0	2	0	0	1	0	0	0	0	0	0	0	0
Napo moist forests	2	26	230	0	0	271	49	0	15	0	0	0	41	43	1	0	0	0	0	34	17	7	0	0	17	3	0	1	8	0	64	25	41	50	0	0	10	18	0	8	0	13	0	0	79	0	0	3	2
Negro-Branco moist forests	8	22	40	0	0	9	0	0	0	0	0	1	0	4	0	0	0	1	0	14	0	0	0	3	0	3	0	1	0	0	0	0	28	1	20	0	1	6	0	0	0	0	0	0	0	0	0	0	0
Northeast Brazil restingas	0	0	0	0	0	0	0	0	0	0	0	0	0	0	0	0	0	0	0	0	0	0	0	0	0	0	0	0	0	0	0	0	0	0	0	0	2	8	0	0	0	0	0	0	0	0	0	0	0
Northern Andean pÃ¡ramo	0	0	0	0	0	15	10	0	0	0	0	0	0	0	0	0	0	0	0	0	0	0	0	0	0	0	0	0	0	0	0	1	2	1	0	0	0	0	0	0	0	0	0	0	0	0	0	0	0
Northern Mesoamerican Pacific mangroves	0	0	0	0	0	0	0	0	0	0	0	0	0	0	1	0	0	0	0	0	0	0	0	0	0	0	0	0	0	0	0	0	0	0	0	0	0	5	0	0	0	0	0	0	0	0	0	0	0
Northwest Andean montane forests	0	4	0	0	1	378	168	0	0	0	0	0	33	25	0	0	0	4	0	20	1	0	0	0	0	0	0	0	0	2	45	5	5628	16	0	0	0	17	0	1	0	0	0	0	0	0	0	0	0
Oaxacan montane forests	0	0	0	2	0	0	13	0	0	0	0	0	0	0	0	0	0	0	0	0	0	0	0	0	0	0	0	0	0	2	0	79	0	0	0	0	2	0	0	0	0	0	0	0	0	0	0	0	0
Orinoco Delta swamp forests	0	0	0	0	0	0	2	0	0	0	0	0	0	0	0	0	0	0	0	0	0	0	0	0	0	0	0	0	0	0	0	0	4	1	0	1	0	15	0	0	0	0	0	0	0	0	0	0	0
Orinoco wetlands	0	0	0	0	0	0	0	0	0	0	0	0	0	0	0	0	0	0	0	0	0	0	0	0	0	0	0	0	0	0	0	0	0	0	0	0	0	2	0	0	0	0	0	0	0	0	0	0	0
Panamanian dry forests	0	0	0	0	0	72	45	0	0	0	0	34	0	0	0	0	1	0	0	0	6	0	0	0	0	0	0	2	1	0	3	19	4	1	0	0	15	32	0	0	0	0	0	0	0	0	1	0	0
Pantanal	0	0	1	0	0	0	0	0	0	0	5	0	0	15	0	0	0	0	0	5	0	0	0	12	0	0	0	0	14	0	0	0	5	0	0	0	17	0	0	0	0	0	1	0	0	0	0	0	0
Pantanos de Centla	0	0	0	0	0	7	5	0	0	0	0	0	0	0	0	0	0	3	0	0	0	0	0	0	0	0	0	4	1	0	0	3	0	0	0	0	48	20	0	0	10	0	0	0	0	0	0	0	0
Pantepui forests & shrublands	0	6	2	0	0	0	4	0	0	0	0	0	7	0	0	0	0	0	0	6	0	0	0	2	1	0	0	0	0	0	5	0	3	4	0	0	0	2	0	0	0	0	0	0	0	0	0	0	0
ParaguanÃ¡ xeric scrub	0	0	0	0	0	0	0	0	0	0	0	0	0	0	0	0	0	0	0	0	0	0	0	0	0	0	0	0	0	0	0	0	0	0	0	0	0	0	0	0	0	0	0	0	0	0	0	0	0
ParanÃ¡ flooded savanna	0	0	0	0	0	0	0	0	0	1	2	0	0	0	0	0	0	0	0	0	0	0	0	0	0	0	0	0	0	0	0	0	0	0	0	0	0	0	0	0	0	0	2	0	0	1	0	0	0
PatÃ­a valley dry forests	0	0	0	0	0	0	6	0	0	0	0	0	0	0	0	0	0	0	0	0	0	0	0	0	0	0	0	0	0	0	0	0	0	0	0	0	0	0	0	0	0	0	0	0	0	0	0	0	0
Patagonian steppe	0	0	0	0	0	0	0	88	0	0	0	0	0	0	0	0	0	0	0	0	0	0	0	0	0	0	0	0	0	0	0	0	0	0	0	0	0	0	0	0	0	0	0	0	0	1	0	0	0
Pernambuco coastal forests	0	0	0	0	0	0	0	0	0	0	0	0	0	0	0	0	0	0	0	2	0	0	0	2	0	0	0	0	0	0	0	0	0	0	0	0	1	17	0	0	0	0	16	0	0	0	0	0	0
Pernambuco interior forests	0	0	0	0	0	0	0	0	0	0	0	0	0	0	0	0	0	0	0	13	0	0	0	3	0	0	1	0	1	0	0	0	0	0	0	0	4	18	0	0	0	0	7	0	0	0	0	0	0
Peruvian Yungas	3	13	1	0	0	22	15	0	0	0	1	0	10	46	0	0	0	0	0	13	2	3	0	0	7	4	0	0	4	0	37	3	19	5	0	0	2	5	0	1	0	2	0	0	3	0	0	0	0
PetÃ©n-Veracruz moist forests	0	0	0	42	0	291	341	0	0	0	0	3	27	14	15	0	0	47	2	0	0	0	0	0	0	0	0	8	0	0	0	311	0	3	0	0	286	57	0	0	162	0	1	0	0	0	1	0	0
Puerto Rican dry forests	0	0	0	0	0	0	0	0	0	0	0	0	0	0	0	0	0	0	0	0	0	0	0	0	0	0	0	0	0	0	0	0	0	0	0	0	0	6	0	0	0	0	0	0	0	0	0	0	0
Puerto Rican moist forests	0	0	0	0	0	0	0	0	0	0	0	0	0	0	0	0	0	0	0	0	0	0	0	0	0	0	0	0	0	0	0	31	0	5	0	0	0	61	0	0	0	0	0	0	0	0	0	0	0
Purus-Madeira moist forests	2	3	7	0	0	0	0	0	0	0	0	0	1	0	0	0	0	0	0	1	0	0	0	0	1	0	0	0	7	0	0	0	0	0	0	0	8	1	0	3	0	0	0	0	0	0	0	0	0
Purus vÃ¡rzea	8	5	24	0	0	3	0	0	0	0	0	0	3	1	0	0	0	1	0	3	0	0	0	1	3	0	0	0	0	0	0	8	8	17	0	0	2	2	0	2	0	0	0	0	1	0	0	0	0
Rio Negro campinarana	0	7	4	0	0	0	0	0	0	0	0	0	0	0	2	0	0	0	0	4	0	1	0	0	0	0	0	0	0	0	0	0	0	0	1	0	0	0	0	0	0	0	0	0	0	0	0	0	0
San Lucan xeric scrub	0	0	0	0	0	0	0	0	0	0	0	0	0	0	0	0	0	0	0	0	0	0	0	0	0	0	0	0	0	0	0	0	0	0	0	0	0	0	0	0	0	0	0	0	0	0	0	0	0
Santa Marta montane forests	0	0	0	0	0	6	8	0	0	0	0	0	0	1	0	0	0	0	0	0	0	0	0	0	0	0	0	0	0	0	0	0	1	0	0	0	0	0	0	0	0	0	0	0	0	0	0	0	0
Santa Marta pÃ¡ramo	0	0	0	0	0	0	0	0	0	0	0	0	0	0	0	0	0	0	0	0	0	0	0	0	0	0	0	0	0	0	0	0	0	0	0	0	0	0	0	0	0	0	0	0	0	0	0	0	0
Sechura desert	0	0	2	0	0	0	1	0	0	0	0	0	0	0	0	0	0	0	0	0	0	0	0	0	0	0	0	0	0	0	0	0	0	0	0	0	0	19	0	0	0	1	0	0	0	0	0	0	0
Serra do Mar coastal forests	0	2	1	0	0	2	3	0	0	0	0	0	0	0	0	0	0	0	0	112	0	0	0	0	0	0	98	0	2	0	108	0	198	0	0	0	0	341	0	0	0	0	24	0	0	14	0	0	0
Sierra de la Laguna dry forests	0	0	0	0	0	0	0	0	0	0	0	0	0	0	0	0	0	0	0	0	0	0	0	0	0	0	0	0	0	0	0	0	0	0	0	0	0	0	0	0	0	0	0	0	0	0	0	0	0
Sierra de la Laguna pine-oak forests	0	0	0	0	0	0	0	0	0	0	0	0	0	0	0	0	0	0	0	0	0	0	0	0	0	0	0	0	0	0	0	0	0	0	0	0	0	0	0	0	0	0	0	0	0	0	0	0	0
Sierra de los Tuxtlas	0	0	0	25	0	39	8	0	0	0	0	0	1	1	1	0	0	19	0	0	0	0	0	0	0	0	0	0	1	0	0	46	0	0	0	0	44	6	0	0	14	0	0	0	0	0	0	0	0
Sierra Madre de Chiapas moist forests	0	0	0	4	0	8	55	0	0	0	0	0	0	5	0	0	0	1	5	0	1	0	0	0	0	0	0	0	1	0	0	42	0	0	0	0	21	12	0	0	0	0	0	0	0	0	0	0	0
Sierra Madre de Oaxaca pine-oak forests	0	0	0	0	0	0	2	0	0	0	0	0	1	1	0	0	0	0	0	0	0	0	0	0	0	0	0	0	1	0	0	7	0	0	0	0	9	0	0	0	0	0	0	0	0	0	0	0	0
Sierra Madre del Sur pine-oak forests	0	0	0	0	0	0	9	0	0	0	0	0	0	7	1	0	0	0	0	0	0	0	0	0	0	0	0	0	1	0	0	18	0	0	0	0	10	2	0	0	4	0	0	0	0	1	0	0	0
Sinaloan dry forests	0	0	0	0	0	1	3	0	0	0	0	0	0	0	5	0	0	0	0	0	0	0	0	0	0	0	0	0	0	0	0	0	0	0	0	0	1	3	0	0	0	0	0	0	0	0	0	0	0
SinÃº Valley dry forests	0	0	0	0	0	23	20	0	0	0	0	0	0	1	0	0	0	0	0	1	0	0	0	4	0	0	0	2	5	0	1	0	3	0	0	0	1	1	0	0	0	0	0	0	0	0	0	0	0
SolimÃµes-JapurÃ¡ moist forests	3	8	41	0	0	0	5	0	0	0	0	0	1	6	4	0	0	1	0	10	3	8	0	0	12	5	0	0	0	0	0	6	15	8	0	0	1	14	0	1	0	3	0	0	1	0	0	1	3
South American Pacific mangroves	0	4	0	0	0	16	0	0	0	0	0	0	2	1	1	1	0	0	0	0	1	0	0	0	0	0	0	3	0	0	0	1	0	2	0	0	0	5	0	0	0	0	0	1	0	0	0	0	0
Southern Andean steppe	0	0	0	0	0	0	0	29	0	0	0	0	0	0	0	0	0	0	0	0	0	0	0	0	0	0	0	0	0	0	0	0	0	0	0	0	0	0	0	0	0	0	0	0	0	1	0	0	0
Southern Andean Yungas	0	0	0	0	0	0	0	0	0	2	9	0	0	25	0	0	0	0	0	0	0	0	0	0	0	0	0	0	1	0	0	0	0	0	0	0	0	0	0	0	0	0	21	0	0	5	0	0	0
Southern Atlantic Brazilian mangroves	0	1	0	0	0	0	0	0	0	0	0	0	0	0	0	0	0	0	0	5	0	0	0	0	0	0	9	0	1	0	1	0	14	0	0	0	0	51	0	0	0	0	11	0	0	2	0	0	0
Southern Cone Mesopotamian savanna	0	0	0	0	0	0	0	0	0	0	1	0	0	0	0	0	0	0	0	0	0	0	0	0	0	0	0	0	5	0	0	0	0	0	0	0	0	0	0	0	0	0	1	0	0	0	0	0	0
Southern Mesoamerican Pacific mangroves	0	0	0	0	0	1	1	0	0	0	0	0	0	0	0	0	0	0	0	0	3	0	0	0	0	0	0	1	0	0	0	5	0	0	0	0	5	2	0	0	0	0	0	0	0	0	0	0	0
Southern Pacific dry forests	0	0	0	1	0	7	14	0	0	0	0	0	1	58	7	0	0	0	0	0	0	0	0	0	0	0	0	11	26	0	0	13	0	0	0	0	34	21	0	0	0	0	0	0	0	0	0	0	0
Southwest Amazon moist forests	6	18	121	0	0	169	96	0	2	0	0	0	12	131	6	0	0	5	0	22	4	12	0	13	29	16	0	5	16	0	47	6	63	21	0	0	65	35	0	24	0	64	0	0	55	0	3	3	7
Talamancan montane forests	1	0	0	47	0	142	116	0	0	0	0	48	89	1	1	0	3	31	21	0	30	0	0	0	0	0	0	0	0	3	46	198	5	13	0	0	6	24	0	0	1	0	0	0	0	0	1	0	0
TapajÃ³s-Xingu moist forests	0	4	10	0	0	3	0	0	0	0	0	0	0	0	0	0	0	0	0	3	0	0	0	1	3	0	1	0	2	0	0	0	0	1	0	0	7	12	0	2	0	0	1	0	0	0	0	0	0
TehuacÃ¡n Valley matorral	0	0	0	0	0	0	0	0	0	0	0	0	0	0	0	0	0	0	0	0	0	0	0	0	0	0	0	0	0	0	0	1	0	0	0	0	0	0	0	0	0	0	0	0	0	8	0	0	0
Tocantins/Pindare moist forests	0	17	27	0	0	5	0	0	0	0	0	0	0	0	1	0	0	0	0	3	0	0	0	9	2	0	0	0	0	0	0	0	0	3	0	0	21	35	0	0	0	7	0	0	0	2	0	0	0
Trans-Mexican Volcanic Belt pine-oak forests	0	0	0	0	0	1	1	0	0	0	0	0	0	0	0	0	0	0	0	0	0	0	0	0	0	0	0	0	0	0	0	13	0	0	0	0	3	7	0	0	0	0	0	0	0	3	0	0	0
Trinidad and Tobago dry forest	0	0	0	0	0	0	0	0	0	0	0	0	0	0	0	0	0	0	0	0	0	0	0	0	0	0	0	0	0	0	0	0	0	0	0	0	0	2	0	0	0	0	0	0	0	0	0	0	0
Trinidad and Tobago moist forest	0	1	0	0	0	0	0	0	0	0	0	0	0	0	0	0	0	0	0	1	0	0	0	0	0	0	0	0	1	0	0	0	0	0	0	0	5	3	0	0	0	0	0	0	0	0	0	0	0
Tumbes-Piura dry forests	0	0	0	0	0	0	0	0	0	0	0	0	0	3	0	0	0	0	0	0	0	0	0	0	0	0	0	3	0	0	1	0	0	0	0	0	0	3	0	0	0	0	0	0	0	0	0	0	0
UatumÃ£-Trombetas moist forests	37	34	93	0	0	0	0	0	0	0	0	0	12	0	4	0	0	0	0	15	0	2	0	7	22	2	0	0	0	0	4	0	3	18	0	1	15	16	0	2	0	0	3	0	0	1	0	0	0
Ucayali moist forests	3	7	11	0	0	29	18	0	0	0	0	0	34	16	0	0	0	1	0	24	7	10	0	0	11	5	0	0	0	0	42	1	43	11	0	0	3	4	0	0	0	8	0	0	13	0	0	0	0
Uruguayan savanna	0	0	0	0	0	0	0	0	0	0	1	0	0	0	0	0	0	0	0	1	0	0	0	0	0	0	11	0	0	0	0	0	4	0	0	0	0	69	0	0	0	0	13	0	0	19	0	0	0
Valdivian temperate forests	0	0	0	0	0	0	0	0	0	0	0	0	0	0	0	0	0	0	0	0	0	0	0	0	0	0	0	0	0	0	1	0	0	0	0	0	0	0	0	0	0	0	0	0	0	0	0	0	0
Venezuelan Andes montane forests	0	2	0	0	0	15	20	0	0	0	0	0	0	2	0	0	0	0	0	5	0	0	0	1	0	0	0	0	0	0	8	1	32	1	0	0	0	6	0	0	0	0	0	0	0	0	0	0	0
Veracruz dry forests	0	0	0	0	0	8	1	0	0	0	0	0	0	0	4	0	0	0	0	0	0	0	0	0	0	0	0	0	0	0	0	2	0	0	0	0	3	3	0	0	0	0	0	0	0	0	0	0	0
Veracruz moist forests	0	0	0	1	0	46	22	0	0	0	0	1	0	1	0	0	0	0	0	0	0	0	0	0	0	0	0	0	0	0	0	126	0	0	0	0	47	34	0	0	1	0	0	0	0	0	0	0	0
Veracruz montane forests	0	0	0	0	0	1	1	0	0	0	0	0	0	0	0	0	0	0	0	0	0	0	0	0	0	0	0	0	0	0	0	25	0	0	0	0	0	0	0	0	0	0	0	0	0	0	0	0	0
Western Ecuador moist forests	0	1	1	0	0	119	12	0	0	0	0	5	16	5	0	0	0	4	0	1	2	1	0	0	0	0	0	6	0	1	2	8	0	5	0	0	0	8	0	1	0	0	0	0	0	0	0	0	0
Windward Islands moist forests	0	4	0	0	0	0	0	0	0	0	0	0	0	0	0	0	0	0	0	0	0	0	0	0	0	0	0	0	0	0	0	0	0	0	0	0	0	2	0	0	0	0	0	0	0	0	0	0	0
Xingu-Tocantins-Araguaia moist forests	0	10	37	0	0	8	0	0	0	0	0	0	0	0	0	0	0	0	0	8	0	0	0	2	4	0	4	0	0	0	0	0	0	0	0	0	21	10	0	0	0	3	1	0	1	0	0	0	0
YucatÃ¡n dry forests	0	0	0	0	0	8	3	0	0	0	0	0	0	0	0	0	0	0	0	0	0	0	0	0	0	0	0	0	2	0	0	0	0	0	0	0	0	10	0	0	126	0	0	0	0	0	0	0	0
YucatÃ¡n moist forests	0	0	0	0	0	4	1	0	0	0	0	0	0	0	1	0	0	0	0	0	0	0	0	0	0	0	0	0	10	0	0	1	0	0	0	0	26	10	0	0	362	0	0	0	0	0	0	0	0
[truncated: 2,084 more columns]

## Sheet: Stem Spines per Species
species	SSp
Abarema barnebyana	0
Abarema brachystachya	0
Abarema cochliacarpos	0
Abarema filamentosa	0
Abarema jupunba	0
Abarema langsdorffii	0
Abarema limae	0
Abies guatemalensis	0
Abuta grandifolia	0
Abutilon thyrsodendron	0
Acalypha brasiliensis	0
Acalypha diversifolia	0
Acanthocladus dichromus	1
Achatocarpus praecox	1
Acioa edulis	0
Acioa guianensis	0
Acoelorrhaphe wrightii	0
Acosmium cardenasii	0
Acrocomia aculeata	1
Acrocomia crispa	1
Acrocomia emensis	1
Acrocomia glaucescens	1
Acrocomia hassleri	1
Acrocomia intumescens	1
Acrocomia media	1
Acrocomia totai	1
Actinostemon concepcionis	0
Actinostemon klotzschii	0
Adelia membranifolia	1
Adiscanthus fusciflorus	0
Aegiphila obducta	0
Aegiphila pernambucensis	0
Aegiphila verticillata	0
Agarista chapadensis	0
Agarista coriifolia	0
Agarista glaberrima	0
Agarista hispidula	0
Agarista oleifolia	0
Agonandra brasiliensis	0
Agonandra silvatica	0
Aiphanes acaulis	0
Aiphanes bicornis	1
Aiphanes chiribogensis	1
Aiphanes deltoidea	1
Aiphanes duquei	1
Aiphanes eggersii	1
Aiphanes erinacea	1
Aiphanes gelatinosa	1
Aiphanes graminifolia	1
Aiphanes grandis	1
Aiphanes hirsuta	1
Aiphanes horrida	1
Aiphanes leiostachys	1
Aiphanes lindeniana	1
Aiphanes linearis	1
Aiphanes macroloba	1
Aiphanes minima	1
Aiphanes parvifolia	0
Aiphanes pilaris	1
Aiphanes simplex	1
Aiphanes spicata	0
Aiphanes tricuspidata	1
Aiphanes ulei	1
Aiphanes verrucosa	1
Aiphanes weberbaueri	0
Albizia inundata	0
Albizia niopoides	0
Albizia polycephala	0
Alchornea castaneifolia	0
Alchornea discolor	0
Alchornea glandulosa	0
Alchornea latifolia	0
Alchornea sidifolia	0
Alchornea triplinervia	0
Aldina heterophylla	0
Aldina latifolia	0
Alfaroa costaricensis	0
Alibertia curviflora	0
Alibertia edulis	0
Allagoptera arenaria	0
Allagoptera brevicalyx	0
Allagoptera campestris	0
Allagoptera caudescens	0
Allagoptera leucocalyx	0
Allantoma lineata	0
Allophylus amazonicus	0
Allophylus edulis	0
Allophylus glabratus	0
Allophylus peruvianus	0
Allophylus petiolulatus	0
Allophylus puberulus	0
Allophylus quercifolius	0
Allophylus scrobiculatus	0
Allophylus strictus	0
Alnus acuminata	0
Aloysia gratissima	0
Alseis floribunda	0
Alseis pickelii	0
Amaioua guianensis	0
Amaioua intermedia	0
Amanoa oblongifolia	0
Ambelania acida	0
Amburana cearensis	0
Ammandra decasperma	0
Amomyrtella guili	0
Amphirrhox longifolia	0
Anacardium giganteum	0
Anacardium humile	0
Anacardium occidentale	0
Anacardium parvifolium	0
Anacardium spruceanum	0
Anadenanthera colubrina	1
Anadenanthera peregrina	1
Andira anthelmia	0
Andira cujabensis	0
Andira fraxinifolia	0
Andira humilis	0
Andira inermis	0
Andira micrantha	0
Andira nitida	0
Andira parviflora	0
Andira surinamensis	0
Andira unifoliolata	0
Andira vermifuga	0
Aniba affinis	0
Aniba burchellii	0
Aniba canelilla	0
Aniba cylindriflora	0
Aniba desertorum	0
Aniba excelsa	0
Aniba guianensis	0
Aniba panurensis	0
Aniba parviflora	0
Aniba puchury-minor	0
Aniba riparia	0
Anisocapparis speciosa	0
Anisophyllea manausensis	0
Annona crassiflora	0
Annona exsucca	0
Annona neoinsignis	0
Annona papilionella	0
Annona spinescens	1
Anthodiscus amazonicus	0
Anthodiscus peruanus	0
Aparisthmium cordatum	0
Apeiba albiflora	0
Apeiba glabra	0
Apeiba tibourbou	0
Aphandra natalia	0
Apterokarpos gardneri	0
Apuleia leiocarpa	0
Aralia warmingiana	0
Araucaria angustifolia	0
Aspidosperma album	0
Aspidosperma araracanga	0
Aspidosperma australe	0
Aspidosperma cuspa	0
Aspidosperma desmanthum	0
Aspidosperma discolor	0
Aspidosperma excelsum	0
Aspidosperma macrocarpon	0
Aspidosperma multiflorum	0
Aspidosperma myristicifolium	0
Aspidosperma nobile	0
Aspidosperma olivaceum	0
Aspidosperma parvifolium	0
Aspidosperma pyricollum	0
Aspidosperma pyrifolium	0
Aspidosperma quebracho-blanco	0
Aspidosperma ramiflorum	0
Aspidosperma rigidum	0
Aspidosperma schultesii	0
Aspidosperma spruceanum	0
Aspidosperma subincanum	0
Aspidosperma tomentosum	0
Aspidosperma triternatum	0
Aspidosperma ulei	0
Aspidosperma verruculosum	0
Asteranthos brasiliensis	0
Asterogyne guianensis	0
Asterogyne martiana	0
Astrocaryum acaule	1
Astrocaryum aculeatissimum	1
Astrocaryum aculeatum	1
Astrocaryum alatum	1
Astrocaryum campestre	1
Astrocaryum chambira	1
Astrocaryum chonta	0
Astrocaryum confertum	1
Astrocaryum farinosum	1
Astrocaryum gratum	1
Astrocaryum huaimi	1
Astrocaryum jauari	1
Astrocaryum javarense	1
Astrocaryum mexicana	1
Astrocaryum minus	1
Astrocaryum murumuru	1
Astrocaryum perangustatum	1
Astrocaryum rodriguesii	1
Astrocaryum sciophilum	1
Astrocaryum sociale	0
Astrocaryum standleyanum	1
Astrocaryum triandrum	1
Astrocaryum urostachys	1
Astrocaryum vulgare	1
Astronium concinnum	0
Astronium fraxinifolium	0
Astronium graveolens	0
Astronium lecointei	0
Astronium nelson-rosae	0
Atamisquea emarginata	0
Ateleia guaraya	1
Athenaea fasciculata	0
Athenaea picta	0
Attalea allenii	0
Attalea amygdalina	0
Attalea attaleoides	0
Attalea barreirensis	0
Attalea bassleriana	0
Attalea burretiana	0
Attalea butyracea	0
Attalea cephalotus	0
Attalea cohune	0
Attalea colenda	0
Attalea compta	0
Attalea crassispatha	0
Attalea cuatrecasana	0
Attalea dahlgreniana	0
Attalea degranvillei	0
Attalea dubia	0
Attalea eichleri	0
Attalea exigua	0
Attalea funifera	0
Attalea guianensis	0
Attalea humilis	0
Attalea iguadummat	0
Attalea insignis	0
Attalea luetzelburgii	0
Attalea maripa	0
Attalea maripensis	0
Attalea microcarpa	0
Attalea moorei	0
Attalea nucifera	0
Attalea oleifera	0
Attalea phalerata	0
Attalea piassabossu	0
Attalea pindobassu	0
Attalea plowmanii	0
Attalea princeps	0
Attalea racemosa	0
Attalea rostrata	0
Attalea salvadorensis	0
Attalea seabrensis	0
Attalea septuagenata	0
Attalea speciosa	0
Attalea spectabilis	0
Attalea teixeirana	0
Attalea tessmannii	0
Attalea voeksii	0
Augusta longifolia	0
Baccharis aliena	0
Baccharis coridifolia	0
Baccharis dentata	0
Baccharis dracunculifolia	0
Baccharis elliptica	0
Baccharis intermixta	0
Baccharis linearifolia	0
Baccharis platypoda	0
Baccharis polyphylla	0
Baccharis reticularia	0
Baccharis retusa	0
Baccharis rufidula	0
Baccharis serrula	0
Baccharis serrulata	0
Baccharis subdentata	0
Baccharis trinervis	0
Baccharis truncata	0
Bactris acanthocarpa	0
Bactris acanthocarpoides	1
Bactris ana-juliae	1
Bactris aubletiana	0
Bactris bahiensis	0
Bactris balanophora	0
Bactris barronis	0
Bactris bidentula	1
Bactris bifida	1
Bactris brongniartii	1
Bactris campestris	1
Bactris caryotifolia	1
Bactris caudata	1
Bactris charnleyae	0
Bactris chaveziae	0
Bactris coloniata	1
Bactris coloradonis	1
Bactris concinna	0
Bactris constanciae	1
Bactris corossilla	1
Bactris cubensis	1
Bactris cuspidata	0
Bactris dianeura	1
Bactris elegans	1
Bactris faucium	0
Bactris ferruginea	1
Bactris fissifrons	0
Bactris gasipaes	1
Bactris gastoniana	0
Bactris glandulosa	1
Bactris glassmanii	1
Bactris glaucescens	1
Bactris gracilior	1
Bactris grayumii	0
Bactris guineensis	1
Bactris halmoorei	1
Bactris hatschbachii	0
Bactris herrerana	1
Bactris hirta	0
Bactris horridispatha	1
Bactris jamaicana	1
Bactris killipii	0
Bactris kunorum	1
Bactris macroacantha	1
Bactris major	1
Bactris maraja	1
Bactris martiana	1
Bactris mexicana	1
Bactris militaris	1
Bactris oligocarpa	0
Bactris oligoclada	0
Bactris panamensis	0
Bactris pickelii	0
Bactris pilosa	0
Bactris pliniana	1
Bactris plumeriana	1
Bactris ptariana	1
Bactris rhaphidacantha	0
Bactris riparia	1
Bactris schultesii	0
Bactris setiflora	1
Bactris setosa	1
Bactris setulosa	1
Bactris simplicifrons	1
Bactris soeiroana	0
Bactris sphaerocarpa	0
Bactris syagroides	0
Bactris timbuiensis	1
Bactris turbinocarpa	1
Bactris vulgaris	1
Bagassa guianensis	0
Balfourodendron molle	0
Balfourodendron riedelianum	0
Banara guianensis	0
Banara nitida	0
Barcella odora	0
Batesia floribunda	0
Bathysa australis	0
Bathysa nicholsonii	0
Batocarpus amazonicus	0
Batocarpus costaricensis	0
Batocarpus orinocensis	0
Bauhinia acreana	1
Bauhinia acuruana	1
Bauhinia bombaciflora	0
Bauhinia cheilantha	0
Bauhinia dubia	0
Bauhinia forficata	1
Bauhinia holophylla	0
Bauhinia longifolia	0
Bauhinia mollis	1
Bauhinia pentandra	1
Bauhinia pulchella	0
Bauhinia rufa	0
Bauhinia tarapotensis	0
Bauhinia ungulata	0
Bellucia grossularioides	0
Bellucia pentamera	0
Berberis jobii	1
Bertholletia excelsa	0
Bia alienata	0
Bidens pilosa	0
Bignonia binata	0
Bignonia corymbosa	0
Bixa arborea	0
Bixa orellana	0
Blanchetiodendron blanchetii	0
Blepharocalyx eggersii	0
Blepharocalyx salicifolius	0
Bocoa viridiflora	0
Boehmeria caudata	0
Bothriospora corymbosa	0
Botryarrhena pendula	0
Bougainvillea spectabilis	1
Bowdichia virgilioides	0
Brahea armata	1
Brahea calcarea	0
Brahea dulcis	0
Brasiliocroton muricatus	0
Brodriguesia santosii	0
Brosimum acutifolium	0
Brosimum alicastrum	0
Brosimum gaudichaudii	0
Brosimum guianense	0
Brosimum lactescens	0
Brosimum parinarioides	0
Brosimum potabile	0
Brosimum rubescens	0
Brosimum utile	0
Brownea grandiceps	0
Brugmansia suaveolens	0
Brunellia costaricensis	0
Brunfelsia brasiliensis	0
Bunchosia argentea	0
Burdachia duckei	0
Burdachia prismatocarpa	0
Bursera simaruba	0
Butia archeri	0
Butia campicola	0
Butia capitata	0
Butia eriospatha	0
Butia exospadix	0
Butia lallemantii	0
Butia leptospatha	0
Butia marmorii	0
Butia matogrossensis	0
Butia microspadix	0
Butia paraguayensis	0
Butia purpurascens	0
Butia yatay	0
Butyagrus nabonnandii	0
Byrsonima aerugo	0
Byrsonima arthropoda	0
Byrsonima blanchetiana	0
Byrsonima coccolobifolia	0
Byrsonima correifolia	0
Byrsonima crassifolia	0
Byrsonima crispa	0
Byrsonima densa	0
Byrsonima japurensis	0
Byrsonima ligustrifolia	0
Byrsonima schomburgkiana	0
Byrsonima sericea	0
Byrsonima spicata	0
Byrsonima vacciniifolia	0
Byttneria fontis	1
Cabralea canjerana	0
Calatola costaricensis	0
Calliandra asplenioides	0
Calliandra bella	0
Calliandra depauperata	1
Calliandra elegans	0
Calliandra erubescens	0
Calliandra foliolosa	0
Calliandra harrisii	0
Calliandra leptopoda	0
Calliandra macrocalyx	0
Calliandra parvifolia	0
Calliandra trinervia	0
Callichlamys latifolia	0
Callisthene fasciculata	0
Callisthene hassleri	0
Callisthene major	0
Callisthene minor	0
Calophyllum brasiliense	0
Calophyllum calaba	0
Calophyllum longifolium	0
Calycolpus goetheanus	0
Calyptrogyne allenii	0
Calyptrogyne anomala	0
Calyptrogyne baudensis	0
Calyptrogyne coloradensis	0
Calyptrogyne condensata	0
Calyptrogyne costatifrons	0
Calyptrogyne deneversii	0
Calyptrogyne fortunensis	0
Calyptrogyne ghiesbreghtiana	0
Calyptrogyne herrerae	0
Calyptrogyne kunorum	0
Calyptrogyne osensis	0
Calyptrogyne panamensis	0
Calyptrogyne pubescens	0
Calyptrogyne sanblasensis	0
Calyptrogyne trichostachys	0
Calyptrogyne tutensis	0
Calyptronoma occidentalis	0
Calyptronoma plumeriana	0
Calyptronoma rivalis	0
Campomanesia adamantium	0
Campomanesia grandiflora	0
Campomanesia guaviroba	0
Campomanesia lineatifolia	0
Campomanesia rufa	0
Campomanesia sessiliflora	0
Campomanesia xanthocarpa	0
Campsiandra angustifolia	0
Canavalia brasiliensis	0
Capparicordis tweediana	0
Capparidastrum frondosum	0
Capparidastrum osmanthum	0
Capsicum baccatum	0
Carapa guianensis	0
Cariniana domestica	0
Cariniana estrellensis	0
Cariniana ianeirensis	0
Cariniana legalis	0
Cariniana micrantha	0
Cariniana rubra	0
Caryocar microcarpum	0
Caryodendron orinocense	0
Casearia aculeata	1
Casearia arborea	0
Casearia decandra	0
Casearia gossypiosperma	0
Casearia grandiflora	0
Casearia guianensis	0
Casearia hirsuta	0
Casearia lasiophylla	0
Casearia mariquitensis	0
Casearia mestrensis	0
Casearia negrensis	0
Casearia obliqua	0
Casearia obovalis	0
Casearia pitumba	0
Casearia rupestris	0
Casearia rusbyana	0
Casearia selloana	0
Casearia souzae	0
Casearia sylvestris	0
Casearia uleana	0
Casearia ulmifolia	0
Cassia cowanii	0
Cassia fastuosa	0
Cassia ferruginea	0
Cassia grandis	0
Cassia leptophylla	0
Cassia moschata	0
Castela coccinea	1
Castilla ulei	0
Cavanillesia umbellata	0
Cayaponia granatensis	0
Cecropia engleriana	0
Cecropia ficifolia	0
Cecropia latiloba	0
Cecropia membranacea	0
Cecropia obtusa	0
Cecropia obtusifolia	0
Cecropia pachystachya	0
Cecropia purpurascens	0
Cecropia sciadophylla	0
Cedrela fissilis	0
Cedrela lilloi	0
Cedrela odorata	0
Cedrela tonduzii	0
Ceiba pentandra	1
Ceiba samauma	1
Celtis brasiliensis	1
Celtis iguanaea	1
Celtis orthacanthos	1
Celtis schippii	0
Celtis spinosa	1
Cenostigma marginatum	0
Cenostigma microphyllum	0
Cenostigma nordestinum	0
Cenostigma pluviosum	0
Cenostigma pyramidale	0
Centrolobium microchaete	0
Centrolobium sclerophyllum	0
Centrolobium tomentosum	0
Centrosema brasilianum	0
Centrosema pubescens	0
Cephalanthus glabratus	0
Cereus jamacaru	1
Ceroxylon alpinum	0
Ceroxylon amazonicum	0
Ceroxylon ceriferum	0
Ceroxylon echinulatum	0
Ceroxylon parvifrons	0
Ceroxylon parvum	0
Ceroxylon peruvianum	0
Ceroxylon pityrophyllum	0
Ceroxylon quindiuense	0
Ceroxylon sasaimae	0
Ceroxylon ventricosum	0
Ceroxylon vogelianum	0
Cespedesia spathulata	0
Cestrum intermedium	0
Cestrum parqui	0
Cestrum pedicellatum	0
Cestrum salzmannii	0
Cestrum schlechtendalii	0
Chaetocarpus echinocarpus	0
Chaetocarpus schomburgkianus	0
Chamaecrista adiantifolia	0
Chamaecrista amiciella	0
Chamaecrista apoucouita	0
Chamaecrista belemii	0
Chamaecrista blanchetii	0
Chamaecrista bracteolata	0
Chamaecrista cytisoides	0
Chamaecrista ensiformis	0
Chamaecrista fulgida	0
Chamaecrista multiseta	0
Chamaecrista scleroxylon	0
Chamaecrista spinulosa	1
Chamaecrista zygophylloides	0
Chamaedorea adscendens	0
Chamaedorea allenii	0
Chamaedorea amabilis	0
Chamaedorea anemophila	0
Chamaedorea angustisecta	0
Chamaedorea arenbergiana	0
Chamaedorea binderi	0
Chamaedorea brachyclada	0
Chamaedorea brachypoda	0
Chamaedorea carchensis	0
Chamaedorea christinae	0
Chamaedorea correae	0
Chamaedorea costaricana	0
Chamaedorea crucensis	0
Chamaedorea dammeriana	0
Chamaedorea deckeriana	0
Chamaedorea deneversiana	0
Chamaedorea elatior	0
Chamaedorea elegans	0
Chamaedorea ernesti-augusti	0
Chamaedorea falcifera	0
Chamaedorea fractiflexa	0
Chamaedorea fragrans	0
Chamaedorea frondosa	0
Chamaedorea geonomiformis	0
Chamaedorea graminifolia	0
Chamaedorea guntheriana	0
Chamaedorea hodelii	0
Chamaedorea ibarrae	0
Chamaedorea incrustata	0
Chamaedorea keelerorum	0
Chamaedorea lehmannii	0
Chamaedorea liebmannii	0
Chamaedorea lucidifrons	0
Chamaedorea matae	0
Chamaedorea microphylla	0
Chamaedorea microspadix	0
Chamaedorea moliniana	0
Chamaedorea neurochlamys	0
Chamaedorea nubium	0
Chamaedorea oblongata	0
Chamaedorea pachecoana	0
Chamaedorea palmeriana	0
Chamaedorea parvifolia	0
Chamaedorea parvisecta	0
Chamaedorea pauciflora	0
Chamaedorea pinnatifrons	0
Chamaedorea piscifolia	0
Chamaedorea pittieri	0
Chamaedorea ponderosa	0
Chamaedorea pumila	0
Chamaedorea pygmaea	0
Chamaedorea recurvata	0
Chamaedorea ricardoi	0
Chamaedorea robertii	0
Chamaedorea rojasiana	0
Chamaedorea rosibeliae	0
Chamaedorea rossteniorum	0
Chamaedorea sartorii	0
Chamaedorea scheryi	0
Chamaedorea schippii	0
Chamaedorea seifrizii	0
Chamaedorea serpens	0
Chamaedorea simplex	0
Chamaedorea skutchii	0
Chamaedorea smithii	0
Chamaedorea stenocarpa	0
Chamaedorea stricta	0
Chamaedorea subjectifolia	0
Chamaedorea tenerrima	0
Chamaedorea tepejilote	0
Chamaedorea tuerckheimii	0
Chamaedorea undulatifolia	0
Chamaedorea verapazensis	0
Chamaedorea verecunda	0
Chamaedorea volcanensis	0
Chamaedorea vulgata	0
Chamaedorea warscewiczii	0
Chamaedorea woodsoniana	0
Chamaedorea zamorae	0
Chaunochiton kappleri	0
Chaunochiton loranthoides	0
Cheiloclinium cognatum	0
Chelyocarpus chuco	0
Chelyocarpus dianeurus	0
Chelyocarpus repens	0
Chelyocarpus ulei	0
Chimarrhis microcarpa	0
Chimarrhis turbinata	0
Chiococca alba	0
Chloroleucon acacioides	1
Chloroleucon dumosum	1
Chloroleucon extortum	1
Chloroleucon foliolosum	1
Chloroleucon tenuiflorum	1
Chloroleucon tortum	1
Chomelia brasiliana	1
Chomelia obtusa	1
Chomelia ribesioides	0
Chrysobalanus icaco	0
Chrysochlamys membranacea	0
Chrysochlamys weberbaueri	0
Chrysophyllum lucentifolium	0
Chrysophyllum marginatum	0
Chrysophyllum prieurii	0
Cissus erosa	0
Cissus microcarpa	0
Cissus subrhomboidea	0
Cissus sulcicaulis	0
Citronella apogon	0
Citronella paniculata	0
Clarisia biflora	0
Clarisia racemosa	0
Clethra scabra	0
Clibadium surinamense	0
Clidemia octona	0
Clitoria arborea	0
Clitoria fairchildiana	0
Clitoria javitensis	0
Clusia amazonica	0
Clusia criuva	0
Clusia flavida	0
Clusia hammeliana	0
Clusia insignis	0
Clusia minor	0
Clusia nigrolineata	0
Clusia rosea	0
Cnidoscolus quercifolius	0
Cnidoscolus urens	0
Coccocypselum condalia	0
Coccoloba coronata	0
Coccoloba guaranitica	0
Coccoloba latifolia	0
Coccoloba marginata	0
Coccoloba mollis	0
Coccoloba obtusifolia	0
Coccoloba parimensis	0
Coccoloba salicifolia	0
Coccoloba uvifera	0
Coccoloba warmingii	0
Coccothrinax argentata	0
Coccothrinax argentea	0
Coccothrinax barbadensis	0
Coccothrinax crinita	0
Coccothrinax ekmanii	0
Coccothrinax fragrans	0
Coccothrinax gracilis	0
Coccothrinax gundlachii	0
Coccothrinax hioramii	0
Coccothrinax miraguama	0
Coccothrinax pauciramosa	0
Coccothrinax rigida	0
Coccothrinax salvatoris	0
Coccothrinax spissa	0
Cochliasanthus caracalla	0
Cochlospermum vitifolium	0
Cojoba arborea	0
Colpothrinax aphanopetala	0
Colpothrinax cookii	0
Colpothrinax wrightii	0
Colubrina glandulosa	0
Combretum fruticosum	0
Combretum laxum	0
Combretum leprosum	0
Conceveiba martiana	0
Condalia microphylla	0
Connarus detersus	0
Connarus regnellii	0
Connarus suberosus	0
Conocarpus erectus	0
Conostegia icosandra	0
Copaifera arenicola	0
Copaifera aromatica	0
Copaifera camibar	0
Copaifera elliptica	0
Copaifera langsdorffii	0
Copaifera lucens	0
Copaifera luetzelburgii	0
Copaifera malmei	0
Copaifera martii	0
Copaifera multijuga	0
Copaifera oblongifolia	0
Copaifera reticulata	0
Copaifera sabulicola	0
Copaifera trapezifolia	0
Copernicia alba	0
Copernicia baileyana	0
Copernicia berteroana	0
Copernicia brittonorum	0
Copernicia cowellii	0
Copernicia curtissii	0
Copernicia ekmanii	0
Copernicia gigas	0
Copernicia glabrescens	0
Copernicia hospita	0
Copernicia prunifera	1
Copernicia rigida	0
Copernicia tectorum	0
Cordia alliodora	0
Cordia americana	0
Cordia bicolor	0
Cordia collococca	0
Cordia dodecandra	0
Cordia ecalyculata	0
Cordia exaltata	0
Cordia fallax	0
Cordia glabrata	0
Cordia goeldiana	0
Cordia insignis	0
Cordia lomatoloba	0
Cordia nodosa	0
Cordia scabrifolia	0
Cordia sellowiana	0
Cordia sericicalyx	0
Cordia superba	0
Cordia tetrandra	0
Cordia toqueve	0
Cordia trichotoma	0
Cordia ucayaliensis	0
Cordiera elliptica	0
Cordiera myrciifolia	0
Cordiera rigida	0
Cordiera sessilis	0
Cornus disciflora	0
Corythophora alta	0
Corythophora rimosa	0
Couepia guianensis	0
Couma guianensis	0
Couma macrocarpa	0
Couratari guianensis	0
Couratari macrosperma	0
Couratari multiflora	0
Couratari tauari	0
Couroupita guianensis	0
Couroupita subsessilis	0
Coussapoa asperifolia	0
Coussapoa microcarpa	0
Coussarea capitata	0
Coussarea congestiflora	0
Coussarea contracta	0
Coussarea hirticalyx	0
Coussarea hydrangeifolia	0
Coussarea nodosa	0
Coussarea platyphylla	0
Coutarea hexandra	0
Crateva tapia	0
Cratylia argentea	0
Cratylia mollis	0
Crinodendron tucumanum	1
Crotalaria incana	0
Crotalaria maypurensis	0
Crotalaria pallida	0
Crotalaria vitellina	0
Croton argentinus	0
Croton blanchetianus	0
Croton celtidifolius	0
Croton conduplicatus	0
Croton cuneatus	0
Croton echioides	0
Croton floribundus	0
Croton grewioides	0
Croton heliotropiifolius	0
Croton hemiargyreus	0
Croton lagoensis	0
Croton macrobothrys	0
Croton matourensis	0
Croton schiedeanus	0
Croton tricolor	0
Croton urucurana	0
Cryosophila bartlettii	1
Cryosophila cookii	1
Cryosophila grayumii	1
Cryosophila guagara	1
Cryosophila kalbreyeri	1
Cryosophila macrocarpa	1
Cryosophila stauracantha	1
Cryosophila warscewiczii	1
Cryosophila williamsii	1
Cupania americana	0
Cupania cinerea	0
Cupania latifolia	0
Cupania racemosa	0
Cupania scrobiculata	0
Cupania tenuivalvis	0
Curatella americana	0
Curupira tefeensis	0
Cybianthus fulvopulverulentus	0
Cybianthus fuscus	0
Cybianthus gardneri	0
Cybianthus goyazensis	0
Cybianthus peruvianus	0
Cybianthus schlimii	0
Cyclolobium brasiliense	0
Cynophalla amplissima	0
Cynophalla flexuosa	0
Cynophalla hastata	0
Cynophalla retusa	0
Dahlstedtia araripensis	0
Dahlstedtia floribunda	0
Dahlstedtia muehlbergiana	0
Dalbergia acuta	0
Dalbergia brasiliensis	0
Dalbergia catingicola	0
Dalbergia cearensis	0
Dalbergia decipularis	0
Dalbergia ecastaphyllum	0
Dalbergia frutescens	0
Dalbergia miscolobium	0
Dalbergia retusa	0
Dalechampia triphylla	0
Daphnopsis martii	0
Daphnopsis racemosa	0
Dasyphyllum flagellare	1
Dasyphyllum fodinarum	1
Dasyphyllum reticulatum	1
Dasyphyllum sprengelianum	1
Delonix regia	0
Dendrobangia boliviana	0
Dendrobangia multinervia	0
Desmanthus virgatus	0
Desmoncus chinantlensis	0
Desmoncus cirrhifer	0
Desmoncus costaricensis	0
Desmoncus giganteus	0
Desmoncus horridus	0
Desmoncus interjectus	0
Desmoncus kunarius	0
Desmoncus latisectus	0
Desmoncus leptoclonos	0
Desmoncus loretanus	0
Desmoncus madrensis	0
Desmoncus mitis	0
Desmoncus moorei	0
Desmoncus myriacanthos	0
Desmoncus obovoideus	0
Desmoncus orthacanthos	0
Desmoncus osensis	0
Desmoncus parvulus	0
Desmoncus polyacanthos	0
Desmoncus prunifer	0
Desmoncus pumilus	0
Desmoncus setosus	0
Desmoncus stans	0
Desmoncus vacivus	0
Dialium guianense	0
Dialypetalanthus fuscescens	0
Diatenopteryx sorbifolia	0
Dictyocaryum lamarckianum	1
Dictyocaryum ptarianum	0
Dicymbe corymbosa	0
Dilodendron bipinnatum	0
Dimorphandra mollis	0
Dinizia excelsa	0
Dioclea guianensis	0
Dioclea virgata	0
Diospyros lasiocalyx	0
Diphysa americana	0
Diplotropis purpurea	0
Dipteryx alata	0
Dipteryx ferrea	0
Dipteryx micrantha	0
Dipteryx odorata	0
Dipteryx polyphylla	0
Dipteryx punctata	0
Diptychandra aurantiaca	0
Discocarpus essequeboensis	0
Discophora guianensis	0
Drypetes variabilis	0
Duckeodendron cestroides	0
Duguetia calycina	0
Duguetia chrysea	0
Duguetia echinophora	0
Duguetia furfuracea	0
Duguetia hadrantha	0
Duguetia lucida	0
Duguetia odorata	0
Duguetia quitarensis	0
Duguetia spixiana	0
Duguetia stenantha	0
Dulacia candida	0
Duranta serratifolia	1
Duroia eriopila	0
Duroia hirsuta	0
Dussia tessmannii	0
Ecclinusa guianensis	0
Ecclinusa lanceolata	0
Ecclinusa ramiflora	0
Elaeis oleifera	0
Emilia fosbergii	0
Emmeorhiza umbellata	0
Endlicheria bracteolata	0
Endlicheria formosa	0
Endlicheria krukovii	0
Endlicheria multiflora	0
Endlicheria paniculata	0
Endlicheria sericea	0
Enterolobium contortisiliquum	0
Enterolobium cyclocarpum	0
Enterolobium glaziovii	0
Enterolobium gummiferum	0
Enterolobium monjollo	0
Enterolobium timbouva	0
Eperua bijuga	0
Eperua falcata	0
Ephedranthus amazonicus	0
Ephedranthus parviflorus	0
Eremanthus argenteus	0
Eremanthus capitatus	0
Eremanthus erythropappus	0
Eremanthus glomerulatus	0
Eremanthus goyazensis	0
Eremanthus incanus	0
Eremanthus uniflorus	0
Eremanthus veadeiroensis	0
Eriotheca candolleana	0
Eriotheca gracilipes	0
Eriotheca longipedicellata	0
Eriotheca pubescens	0
Eriotheca roseorum	0
Eriotheca surinamensis	0
Erisma calcaratum	0
Erisma fuscum	0
Erythrina amazonica	1
Erythrina berteroana	1
Erythrina crista-galli	1
Erythrina edulis	0
Erythrina falcata	1
Erythrina fusca	1
Erythrina mulungu	0
Erythrina poeppigiana	1
Erythrina speciosa	1
Erythrina ulei	0
Erythrina velutina	1
Erythroxylum amazonicum	0
Erythroxylum ambiguum	0
Erythroxylum anguifugum	0
Erythroxylum barbatum	0
Erythroxylum bezerrae	0
Erythroxylum campestre	0
Erythroxylum daphnites	0
Erythroxylum fimbriatum	0
Erythroxylum kapplerianum	0
Erythroxylum macrophyllum	0
Erythroxylum microphyllum	0
Erythroxylum patentissimum	0
Erythroxylum squamatum	0
Erythroxylum suberosum	0
Erythroxylum subracemosum	0
Erythroxylum subrotundum	0
Erythroxylum tortuosum	0
Escallonia millegrana	0
Eschweilera albiflora	0
Eschweilera atropetiolata	0
Eschweilera carinata	0
Eschweilera decolorans	0
Eschweilera grandiflora	0
Eschweilera micrantha	0
Eschweilera nana	0
Eschweilera ovalifolia	0
Eschweilera ovata	0
Eschweilera pedicellata	0
Eschweilera tenuifolia	0
Esenbeckia amazonica	0
Esenbeckia febrifuga	0
Esenbeckia grandiflora	0
Espostoopsis dybowskii	1
Eugenia citrifolia	0
Eugenia coffeifolia	0
Eugenia dysenterica	0
Eugenia egensis	0
Eugenia florida	0
Eugenia handroi	0
Eugenia hiemalis	0
Eugenia involucrata	0
Eugenia klotzschiana	0
Eugenia myrcianthes	0
Eugenia patrisii	0
Eugenia pseudopsidium	0
Eugenia subavenia	0
Eugenia sulcata	0
Eugenia supraaxillaris	0
Eugenia uniflora	0
Eugenia uruguayensis	0
Euphorbia cotinifolia	0
Euphorbia milii	1
Euphorbia pulcherrima	0
Euphronia hirtelloides	0
Euterpe broadwayi	0
Euterpe catinga	0
Euterpe edulis	0
Euterpe longibracteata	0
Euterpe luminosa	0
Euterpe oleracea	0
Euterpe precatoria	0
Euxylophora paraensis	0
Exellodendron coriaceum	0
Exostyles venusta	0
Faramea capillipes	0
Faramea multiflora	0
Faramea occidentalis	0
Faramea torquata	0
Ficus boliviana	0
Ficus calyptroceras	0
Ficus citrifolia	0
Ficus coerulescens	0
Ficus enormis	0
Ficus eximia	0
Ficus gomelleira	0
Ficus insipida	0
Ficus luschnathiana	0
Ficus maxima	0
Ficus nymphaeifolia	0
Ficus obtusifolia	0
Ficus obtusiuscula	0
Ficus paraensis	0
Ficus pertusa	0
Ficus popenoei	0
Ficus schippii	0
Ficus schultesii	0
Ficus sphenophylla	0
Ficus trigona	0
Fridericia platyphylla	0
Fridericia pubescens	0
Fusaea longifolia	0
Galipea jasminiflora	0
Gallesia integrifolia	0
Garcinia brasiliensis	0
Garcinia macrophylla	0
Garcinia madruno	0
Gaussia attenuata	0
Gaussia maya	0
Gaussia princeps	0
Gaylussacia brasiliensis	0
Gaylussacia oleifolia	0
Geissospermum sericeum	0
Genipa americana	0
Geoffroea decorticans	1
Geoffroea spinosa	1
Geonoma aspidiifolia	0
Geonoma baculifera	0
Geonoma bernalii	0
Geonoma brenesii	0
Geonoma brongniartii	0
Geonoma calyptrogynoidea	0
Geonoma camana	0
Geonoma chlamydostachys	0
Geonoma chococola	0
Geonoma concinna	0
Geonoma concinnoidea	0
Geonoma congesta	0
Geonoma cuneata	0
Geonoma deneversii	0
Geonoma deversa	0
Geonoma dindoensis	0
Geonoma divisa	0
Geonoma elegans	0
Geonoma epetiolata	0
Geonoma euspatha	0
Geonoma ferruginea	0
Geonoma fosteri	0
Geonoma frontinensis	0
Geonoma galeanoae	0
Geonoma gentryi	0
Geonoma hollinensis	0
Geonoma hugonis	0
Geonoma interrupta	0
Geonoma lanata	0
Geonoma laxiflora	0
Geonoma lehmannii	0
Geonoma leptospadix	0
Geonoma longipedunculata	0
Geonoma longivaginata	0
Geonoma macrostachys	0
Geonoma maxima	0
Geonoma monospatha	0
Geonoma mooreana	0
Geonoma multisecta	0
Geonoma occidentalis	0
Geonoma oldemanii	0
Geonoma oligoclona	0
Geonoma orbignyana	0
Geonoma paradoxa	0
Geonoma pauciflora	0
Geonoma peruviana	0
Geonoma pinnatifrons	0
Geonoma poeppigiana	0
Geonoma pohliana	0
Geonoma poiteauana	0
Geonoma sanmartinensis	0
Geonoma santanderensis	0
Geonoma schizocarpa	0
Geonoma schottiana	0
Geonoma scoparia	0
Geonoma stricta	0
Geonoma talamancana	0
Geonoma tenuissima	0
Geonoma triandra	0
Geonoma triglochin	0
Geonoma trigona	0
Geonoma umbraculiformis	0
Geonoma undata	0
Geonoma venosa	0
Geophila cordifolia	0
Gleditsia amorphoides	1
Gliricidia sepium	0
Glycydendron amazonicum	0
Gochnatia palosanto	0
Goupia glabra	0
Guaiacum officinale	0
Guapira areolata	0
Guapira campestris	0
Guapira cuspidata	0
Guapira noxia	0
Guapira obtusata	0
Guarea glabra	0
Guarea grandifolia	0
Guarea macrophylla	0
Guatteria australis	0
Guatteria campestris	0
Guatteria decurrens	0
Guatteria ferruginea	0
Guatteria guianensis	0
Guatteria hirsuta	0
Guatteria megalophylla	0
Guatteria modesta	0
Guatteria pohliana	0
Guatteria punctata	0
Guatteria rupestris	0
Guatteria schomburgkiana	0
Guatteria scytophylla	0
Guatteria villosissima	0
Guettarda angelica	0
Guettarda platypoda	0
Guettarda sericea	0
Guettarda spruceana	0
Guettarda uruguensis	1
Guettarda viburnoides	0
Guibourtia chodatiana	0
Guibourtia hymenaeifolia	0
Gurania bignoniacea	0
Gymnanthes discolor	0
Gymnanthes nervosa	0
Gymnanthes serrata	1
Gynandropsis gynandra	0
Haematoxylum campechianum	1
Hamelia axillaris	0
Hamelia patens	0
Hancornia speciosa	0
Handroanthus incanus	0
Handroanthus ochraceus	0
Handroanthus selachidentatus	0
Hasseltia floribunda	0
Hebepetalum humiriifolium	0
Heisteria ovata	0
Heisteria silvianii	0
Helianthostylis sprucei	0
Helicostylis elegans	0
Helicostylis pedunculata	0
Helicostylis scabra	0
Helicostylis tomentosa	0
Helicostylis turbinata	0
Helicteres ovata	0
Helietta apiculata	0
Heliotropium angiospermum	0
Hemithrinax compacta	0
Hemithrinax ekmaniana	0
Henriquezia verticillata	0
Hernandia sonora	0
Heteropterys byrsonimifolia	0
Heteropterys macrostachya	0
Hevea brasiliensis	0
Hevea guianensis	0
Himatanthus attenuatus	0
Himatanthus drasticus	0
Himatanthus obovatus	0
Hirtella bicornis	0
Hirtella bullata	0
Hirtella davisii	0
Hirtella excelsa	0
Hirtella glandulosa	0
Hirtella gracilipes	0
Hirtella hebeclada	0
Hirtella hoehnei	0
Hirtella pilosissima	0
Hirtella punctillata	0
Hirtella racemosa	0
Hirtella triandra	0
Hoehnephytum trixoides	0
Holocalyx balansae	0
Homalium racemosum	0
Homalolepis cedron	0
Hortia brasiliana	0
Huberodendron swietenioides	0
Humiriastrum cuspidatum	0
Humiriastrum excelsum	0
Humiriastrum glaziovii	0
Hydrochorea corymbosa	0
Hyeronima alchorneoides	0
Hylenaea praecelsa	0
Hymenaea courbaril	0
Hymenaea eriogyne	0
Hymenaea fariana	0
Hymenaea intermedia	0
Hymenaea maranhensis	0
Hymenaea martiana	0
Hymenaea oblongifolia	0
Hymenaea parvifolia	0
Hymenaea rubriflora	0
Hymenaea stigonocarpa	0
Hymenaea velutina	0
Hymenolobium excelsum	0
Hymenolobium modestum	0
Hymenolobium nitidum	0
Hymenolobium petraeum	0
Hymenolobium pulcherrimum	0
Hymenopus caudatus	0
Hymenopus glabriflorus	0
Hymenopus krukovii	0
Hymenopus reticulatus	0
Hyospathe elegans	0
Hyospathe frontinensis	0
Hyospathe macrorhachis	0
Hyospathe peruviana	0
Hyptidendron asperrimum	0
Ilex argentina	0
Ilex brasiliensis	0
Ilex dumosa	0
Ilex inundata	0
Ilex lundii	0
Ilex pseudobuxus	0
Indigofera blanchetiana	0
Indigofera suffruticosa	0
Inga acreana	0
Inga acrocephala	0
Inga acuminata	0
Inga alata	0
Inga alba	0
Inga auristellae	0
Inga bollandii	0
Inga brachyrhachis	0
Inga brachystachys	0
Inga capitata	0
Inga cayennensis	0
Inga chartacea	0
Inga ciliata	0
Inga cinnamomea	0
Inga cordatoalata	0
Inga coruscans	0
Inga cylindrica	0
Inga disticha	0
Inga edulis	0
Inga glomeriflora	0
Inga graciliflora	0
Inga gracilifolia	0
Inga gracilior	0
Inga heterophylla	0
Inga huberi	0
Inga ingoides	0
Inga lateriflora	0
Inga laurina	0
Inga macrophylla	0
Inga marginata	0
Inga microcalyx	0
Inga microcoma	0
Inga multinervis	0
Inga nobilis	0
Inga paraensis	0
Inga paterno	0
Inga pezizifera	0
Inga pilosula	0
Inga poeppigiana	0
Inga punctata	0
Inga rubiginosa	0
Inga ruiziana	0
Inga sapindoides	0
Inga sertulifera	0
Inga sessilis	0
Inga splendens	0
Inga stipulacea	0
Inga stipularis	0
Inga striata	0
Inga suaveolens	0
Inga subnuda	0
Inga tenuistipula	0
Inga thibaudiana	0
Inga umbellifera	0
Inga velutina	0
Inga vera	0
Inga virescens	0
Inga vismiifolia	0
Inga vulpina	0
Inga yacoana	0
Iriartea deltoidea	0
Iriartella setigera	0
Iriartella stenocarpa	0
Itaya amicorum	0
Ixora brevifolia	0
Ixora gardneriana	0
Jacaranda caroba	0
Jacaranda copaia	0
Jacaranda glabra	0
Jacaranda jasminoides	0
Jacaranda obtusifolia	0
Jacaranda praetermissa	0
Jacaranda pulcherrima	0
Jacaratia digitata	1
Jacaratia spinosa	1
Jatropha mollissima	0
Jatropha mutabilis	0
Jatropha ribifolia	0
Jodina rhombifolia	0
Juania australis	0
Jubaea chilensis	0
Juglans australis	0
Juglans neotropica	0
Juglans olanchana	0
Kielmeyera coriacea	0
Kielmeyera grandiflora	0
Kielmeyera pulcherrima	0
Kielmeyera rosea	0
Kielmeyera rubriflora	0
Lachesiodendron viridiflorum	1
Lacistema aggregatum	0
Lacistema nena	0
Lacunaria crenata	0
Lafoensia punicifolia	0
Laguncularia racemosa	0
Lamanonia brasiliensis	0
Lamanonia ternata	0
Lantana camara	1
Larrea divaricata	0
Lecythis ampla	0
Leopoldinia piassaba	0
Leopoldinia pulchra	0
Lepidocaryum tenue	0
Leptobalanus latus	0
Leptolobium bijugum	0
Leptolobium dasycarpum	0
Leptolobium elegans	0
Leptolobium tenuifolium	0
Leucaena leucocephala	0
Leucochloron foederale	0
Leucochloron incuriale	0
Leucochloron limae	0
Leucochloron minarum	0
Leucothrinax morrisii	0
Libidibia ferrea	0
Libidibia paraguariensis	0
Licania alba	0
Licania blackii	0
Licania canescens	0
Licania densiflora	0
Licania harlingii	0
Licania hypoleuca	0
Licania membranacea	0
Licania micrantha	0
Licania pallida	0
Licania parvifructa	0
Licania silvae	0
Licania urceolaris	0
Lippia grata	0
Lippia origanoides	0
Lippia turbinata	0
Lithraea molleoides	0
Lonchocarpus cultratus	0
Lonchocarpus hondurensis	0
Lonchocarpus longistylus	0
Lonchocarpus nitidus	0
Lonchocarpus sericeus	0
Lonchocarpus spiciflorus	0
Luehea divaricata	0
Luehea seemannii	0
Luetzelburgia auriculata	0
Lunania parviflora	0
Lychnophora ericoides	0
Lychnophora salicifolia	0
Mabea biglandulosa	0
Machaerium acutifolium	0
Machaerium amplum	1
Machaerium brasiliense	0
Machaerium floribundum	0
Machaerium floridum	1
Machaerium hirtum	1
Machaerium isadelphum	1
Machaerium kegelii	1
Machaerium lanceolatum	1
Machaerium nigrum	0
Machaerium nyctitans	1
Machaerium opacum	0
Machaerium scleroxylon	1
Machaerium stipitatum	0
Machaerium villosum	0
Machaonia acuminata	1
Maclura tinctoria	1
Macoubea guianensis	0
Macropeplus ligustrinus	0
Macroptilium gracile	0
Magonia pubescens	0
Manicaria martiana	0
Manicaria saccifera	0
Manihot caerulescens	0
Manihot carthagenensis	0
Manihot esculenta	0
Manihot grahamii	0
Manihot guaranitica	0
Manihot jacobinensis	0
Manihot pilosa	0
Manilkara bidentata	0
Manilkara cavalcantei	0
Manilkara inundata	0
Manilkara paraensis	0
Manilkara subsericea	0
Manilkara triflora	0
Manilkara zapota	0
Maprounea brasiliensis	0
Maquira calophylla	0
Maquira coriacea	0
Maquira guianensis	0
Maquira sclerophylla	0
Margaritaria nobilis	0
Martiodendron excelsum	0
Martiodendron parviflorum	0
Matayba elaeagnoides	0
Matayba guianensis	0
Matayba heterophylla	0
Mauritia carana	0
Mauritia flexuosa	0
Mauritiella aculeata	1
Mauritiella armata	1
Mauritiella macroclada	1
Mauritiella pumila	1
Maytenus boaria	0
Maytenus chubutensis	0
Maytenus conferta	0
Maytenus coriacea	0
Maytenus cuezzoi	0
Maytenus disticha	0
Maytenus jamesonii	0
Maytenus jelskii	0
Maytenus magellanica	0
Maytenus parvifolia	0
Maytenus verticillata	0
Maytenus woodsonii	0
Melanopsidium nigrum	0
Melanoxylon brauna	0
Melicoccus bijugatus	0
Melicoccus oliviformis	0
Meriania urceolata	0
Metrodorea flavida	0
Metrodorea nigra	0
Metternichia princeps	0
Miconia affinis	0
Miconia albicans	0
Miconia amazonica	0
Miconia ampla	0
Miconia argyrophylla	0
Miconia aulocalyx	0
Miconia brevipes	0
Miconia bubalina	0
Miconia burchellii	0
Miconia calvescens	0
Miconia caudigera	0
Miconia chrysophylla	0
Miconia cinnamomifolia	0
Miconia collatata	0
Miconia corallina	0
Miconia cubatanensis	0
Miconia cuspidata	0
Miconia decurrens	0
Miconia dispar	0
Miconia dodecandra	0
Miconia elata	0
Miconia fallax	0
Miconia ferruginata	0
Miconia flammea	0
Miconia grandifoliata	0
Miconia herpetica	0
Miconia holosericea	0
Miconia impetiolaris	0
Miconia laevigata	0
Miconia lateriflora	0
Miconia lepidota	0
Miconia leucocarpa	0
Miconia ligustroides	0
Miconia longifolia	0
Miconia macrothyrsa	0
Miconia matthaei	0
Miconia minutiflora	0
Miconia mirabilis	0
Miconia multispicata	0
Miconia myriantha	0
Miconia nervosa	0
Miconia poeppigii	0
Miconia prasina	0
Miconia punctata	0
Miconia pusilliflora	0
Miconia pyrifolia	0
Miconia racemosa	0
Miconia sellowiana	0
Miconia serrulata	0
Miconia splendens	0
Miconia stenostachya	0
Miconia subspicata	0
Miconia ternatifolia	0
Miconia tomentosa	0
Miconia trinervia	0
Miconia triplinervis	0
Miconia variabilis	0
Micrandra elata	0
Micrandra minor	0
Micrandra rossiana	0
Micrandra siphonioides	0
Micrandra spruceana	0
Micrandra sprucei	0
Microdesmia rigida	0
Microlobius foetidus	0
Mikania cordifolia	0
Mikania hirsutissima	0
Mimosa acutistipula	1
Mimosa amnis-atri	0
Mimosa apodocarpa	1
Mimosa arenosa	1
Mimosa aurivillus	0
Mimosa bimucronata	1
Mimosa caccavariana	0
Mimosa caesalpiniifolia	1
Mimosa campicola	1
Mimosa candollei	0
Mimosa carvalhoi	1
Mimosa castanoclada	1
Mimosa claussenii	0
Mimosa cubatanensis	0
Mimosa dalyi	0
Mimosa detinens	1
Mimosa fiebrigii	0
Mimosa flocculosa	0
Mimosa gemmulata	0
Mimosa glutinosa	1
Mimosa hapaloclada	1
Mimosa hebecarpa	0
Mimosa hexandra	1
Mimosa hirsutissima	1
Mimosa hypoglauca	0
Mimosa insignis	0
Mimosa interrupta	1
Mimosa laticifera	0
Mimosa lewisii	1
Mimosa manidea	0
Mimosa misera	1
Mimosa modesta	1
Mimosa nothopteris	1
Mimosa ophthalmocentra	1
Mimosa paraibana	1
Mimosa pigra	1
Mimosa pithecolobioides	0
Mimosa pteridifolia	1
Mimosa pudica	1
Mimosa scabrella	0
Mimosa schomburgkii	1
Mimosa sensitiva	1
Mimosa sericantha	1
Mimosa setosa	1
Mimosa somnians	1
Mimosa spixiana	0
Mimosa tenuiflora	1
Mimosa trianae	0
Mimosa urandiensis	1
Mimosa verrucosa	0
Mimosa xanthocentra	1
Mimozyganthus carinatus	1
Minquartia guianensis	0
Mollinedia argyrogyna	0
Mollinedia lanceolata	0
Mollinedia oligantha	0
Mollinedia triflora	0
Mollinedia uleana	0
Mollinedia widgrenii	0
Monstera adansonii	0
Monteverdia acanthophylla	0
Monteverdia ardisiifolia	0
Monteverdia brasiliensis	0
Monteverdia cassineformis	0
Monteverdia catingarum	0
Monteverdia cestrifolia	0
Monteverdia chapadensis	0
Monteverdia communis	0
Monteverdia distichophylla	0
Monteverdia ebenifolia	0
Monteverdia evonymoides	0
Monteverdia floribunda	0
Monteverdia fugax	0
Monteverdia glaucescens	0
Monteverdia gonoclada	0
Monteverdia guyanensis	0
Monteverdia horrida	0
Monteverdia imbricata	0
Monteverdia laevis	0
Monteverdia littoralis	0
Monteverdia longifolia	0
Monteverdia macrocarpa	0
Monteverdia macrophylla	0
Monteverdia megalocarpa	0
Monteverdia mucugensis	0
Monteverdia myrsinoides	0
Monteverdia oblongata	0
Monteverdia obtusifolia	0
Monteverdia opaca	0
Monteverdia patens	0
Monteverdia psammophila	0
Monteverdia quadrangulata	0
Monteverdia rigida	0
Monteverdia rupestris	0
Monteverdia sprucei	0
Monteverdia subalata	0
Monteverdia truncata	0
Monteverdia urbaniana	0
Moquilea unguiculata	0
Moquiniastrum blanchetianum	0
Moquiniastrum densicephalum	0
Moquiniastrum floribundum	0
Moquiniastrum hatschbachii	0
Moquiniastrum paniculatum	0
Moquiniastrum polymorphum	0
Moquiniastrum pulchrum	0
Moronobea coccinea	0
Mouriri grandiflora	0
Mucuna sloanei	0
Muellera fluvialis	0
Muellera sericea	0
Muntingia calabura	0
Mutisia speciosa	0
Myrceugenia campestris	0
Myrceugenia reitzii	0
Myrcia aliena	0
Myrcia amapensis	0
Myrcia amazonica	0
Myrcia bella	0
Myrcia brasiliensis	0
Myrcia cuprea	0
Myrcia deflexa	0
Myrcia densa	0
Myrcia guianensis	0
Myrcia hebepetala	0
Myrcia ilheosensis	0
Myrcia lituatinervia	0
Myrcia multiflora	0
Myrcia mutabilis	0
Myrcia neolucida	0
Myrcia neoschomburgkiana	0
Myrcia neospeciosa	0
Myrcia obovata	0
Myrcia ochroides	0
Myrcia pubescens	0
Myrcia selloi	0
Myrcia strigipes	0
Myrcia subcordata	0
Myrcia sylvatica	0
Myrcia thyrsoidea	0
Myrcia tomentosa	0
Myrcia variabilis	0
Myrcianthes mato	0
Myrcianthes pseudomato	0
Myrciaria floribunda	0
Myriocarpa stipitata	0
Myrocarpus frondosus	0
Myroxylon balsamum	0
Myroxylon peruiferum	0
Myrsine coriacea	0
Myrsine gardneriana	0
Myrsine guianensis	0
Myrsine umbellata	0
Myrsine venosa	0
Naucleopsis concinna	0
Naucleopsis guianensis	0
Naucleopsis ulei	0
Nectandra megapotamica	0
Neea hermaphrodita	0
Neea macrophylla	0
Neocalyptrocalyx longifolium	0
Neonicholsonia watsonii	0
Nicotiana glauca	0
Nissolia tomentosa	0
Nissolia vincentina	0
Ochroma pyramidale	0
Ocotea aciphylla	0
Ocotea argyrophylla	0
Ocotea austinii	0
Ocotea bofo	0
Ocotea catharinensis	0
Ocotea cernua	0
Ocotea diospyrifolia	0
Ocotea dispersa	0
Ocotea glaziovii	0
Ocotea guianensis	0
Ocotea javitensis	0
Ocotea leucoxylon	0
Ocotea longifolia	0
Ocotea minarum	0
Ocotea oblonga	0
Ocotea odorifera	0
Ocotea olivacea	0
Ocotea percoriacea	0
Ocotea percurrens	0
Ocotea porosa	0
Ocotea puberula	0
Ocotea pulchella	0
Ocotea pulchra	0
Ocotea spixiana	0
Ocotea tabacifolia	0
Ocotea tristis	0
Ocotea velloziana	0
Oenocarpus bacaba	0
Oenocarpus balickii	0
Oenocarpus bataua	0
Oenocarpus circumtextus	0
Oenocarpus distichus	0
Oenocarpus makeru	0
Oenocarpus mapora	0
Oenocarpus minor	0
Oenocarpus simplex	0
Onychopetalum amazonicum	0
Ormosia amazonica	0
Ormosia arborea	0
Ormosia paraensis	0
Osteophloeum platyspermum	0
Otoba novogranatensis	0
Ouratea castaneifolia	0
Ouratea ferruginea	0
Ouratea hexasperma	0
Ouratea spectabilis	0
Pachira aquatica	0
Pachyptera kerere	0
Palicourea croceoides	0
Palicourea deflexa	0
Palicourea fastigiata	0
Palicourea guianensis	0
Palicourea hoffmannseggiana	0
Palicourea macrobotrys	0
Palicourea marcgravii	0
Palicourea racemosa	0
Palicourea rigida	0
Palicourea sessilis	0
Palicourea tomentosa	0
Palicourea violacea	0
Parajubaea cocoides	0
Parajubaea sunkha	0
Parajubaea torallyi	0
Parapiptadenia excelsa	0
Parapiptadenia pterosperma	0
Parapiptadenia rigida	0
Parinari montana	0
Parinariopsis licaniiflora	0
Parkia pendula	0
Parkinsonia aculeata	1
Parkinsonia praecox	1
Parthenium cineraceum	0
Passiflora foetida	0
Passiflora nitida	0
Passiflora vitifolia	0
Paullinia bracteosa	0
Paullinia pinnata	0
Paullinia rugosa	0
Pausandra trianae	0
Pavonia aurigloba	0
Pavonia fruticosa	0
Pavonia glazioviana	0
Pavonia malvaviscoides	0
Pavonia paniculata	0
Paypayrola blanchetiana	0
Pectis oligocephala	0
Peltogyne catingae	0
Peltogyne heterophylla	0
Peltogyne lecointei	0
Peltogyne maranhensis	0
Peltogyne paradoxa	0
Peltogyne purpurea	0
Peltogyne subsessilis	0
Peltogyne venosa	0
Peltophorum dubium	0
Pentaclethra macroloba	0
Pera anisotricha	0
Pera benensis	0
Pera bicolor	0
Pera coccinea	0
Pera decipiens	0
Pera glabrata	0
Perebea angustifolia	0
Perebea guianensis	0
Perebea mollis	0
Perebea tessmannii	0
Perebea xanthochyma	0
Pereskia grandifolia	1
Periandra mediterranea	0
Persea americana	0
Pholidostachys dactyloides	0
Pholidostachys kalbreyeri	0
Pholidostachys occidentalis	0
Pholidostachys panamensis	0
Pholidostachys pulchra	0
Pholidostachys sanluisensis	0
Pholidostachys synanthera	0
Phyllanthus acuminatus	0
Phyllanthus chacoensis	0
Phyllanthus tenellus	0
Physostemon guianense	0
Physostemon rotundifolium	0
Physostemon tenuifolium	0
Phytelephas aequatorialis	0
Phytelephas macrocarpa	0
Phytelephas seemannii	0
Phytelephas tenuicaulis	0
Phytelephas tumacana	0
Picramnia ciliata	0
Picramnia glazioviana	0
Picramnia latifolia	0
Picramnia parvifolia	0
Picramnia sellowii	0
Pilosocereus flavipulvinatus	1
Pilosocereus pachycladus	1
Pilosocereus tuberculatus	1
Pinus caribaea	0
Pinus maximinoi	0
Pinus oocarpa	0
Pinus pseudostrobus	0
Pinus tecunumanii	0
Pinzona coriacea	0
Piper aduncum	0
Piper aequale	0
Piper amalago	0
Piper arboreum	0
Piper crassinervium	0
Piper dilatatum	0
Piper glabrescens	0
Piper grande	0
Piper hispidum	0
Piper hostmannianum	0
Piper marginatum	0
Piper nigrum	0
Piper reticulatum	0
Piptadenia gonoacantha	1
Piptadenia micracantha	1
Piptadenia paniculata	1
Piptadenia pteroclada	1
Piptadenia ramosissima	1
Piptadenia robusta	1
Piptadenia trisperma	1
Piptocarpha rotundifolia	0
Pisonia aculeata	1
Pisonia zapallo	0
Pithecellobium dulce	1
Pityrocarpa moniliformis	0
Plathymenia reticulata	0
Platycyamus regnellii	0
Platymiscium floribundum	0
Platymiscium pinnatum	0
Platymiscium pubescens	0
Platypodium elegans	0
Pleroma estrellense	0
Pleuranthodendron lindenii	0
Pleurothyrium parviflorum	0
Pleurothyrium poeppigii	0
Pleurothyrium trianae	0
Pleurothyrium vasquezii	0
Plinia peruviana	0
Plinia rivularis	0
Pogonophora schomburgkiana	0
Poiretia punctata	0
Polylepis besseri	0
Pombalia prunifolia	0
Posoqueria latifolia	0
Posoqueria longiflora	0
Poulsenia armata	1
Pourouma bicolor	0
Pourouma cecropiifolia	0
Pourouma guianensis	0
Pourouma melinonii	0
Pourouma minor	0
Pourouma mollis	0
Pourouma tomentosa	0
Pourouma villosa	0
Pouteria ambelaniifolia	0
Pouteria andarahiensis	0
Pouteria anomala	0
Pouteria atabapoensis	0
Pouteria bilocularis	0
Pouteria caimito	0
Pouteria campechiana	0
Pouteria cladantha	0
Pouteria coriacea	0
Pouteria cuspidata	0
Pouteria durlandii	0
Pouteria egregia	0
Pouteria elegans	0
Pouteria engleri	0
Pouteria ephedrantha	0
Pouteria eugeniifolia	0
[truncated: 630 more rows]

## Sheet: Stem Spines Species per Ecoreg
Ecoregion	Abarema barnebyana	Abarema brachystachya	Abarema cochliacarpos	Abarema filamentosa	Abarema jupunba	Abarema langsdorffii	Abarema limae	Abies guatemalensis	Abuta grandifolia	Abutilon thyrsodendron	Acalypha brasiliensis	Acalypha diversifolia	Acanthocladus dichromus	Achatocarpus praecox	Acioa edulis	Acioa guianensis	Acoelorrhaphe wrightii	Acosmium cardenasii	Acrocomia aculeata	Acrocomia crispa	Acrocomia emensis	Acrocomia glaucescens	Acrocomia hassleri	Acrocomia intumescens	Acrocomia media	Acrocomia totai	Actinostemon concepcionis	Actinostemon klotzschii	Adelia membranifolia	Adiscanthus fusciflorus	Aegiphila obducta	Aegiphila pernambucensis	Aegiphila verticillata	Agarista chapadensis	Agarista coriifolia	Agarista glaberrima	Agarista hispidula	Agarista oleifolia	Agonandra brasiliensis	Agonandra silvatica	Aiphanes acaulis	Aiphanes bicornis	Aiphanes chiribogensis	Aiphanes deltoidea	Aiphanes duquei	Aiphanes eggersii	Aiphanes erinacea	Aiphanes gelatinosa	Aiphanes graminifolia
Alto ParanÃ¡ Atlantic forests	0	1	0	2	0	15	0	0	2	0	51	34	0	36	0	0	0	0	20	0	0	0	32	0	0	7	39	31	0	0	7	0	26	1	0	1	21	1	18	0	0	0	0	0	0	0	0	0	0
Amazon-Orinoco-Southern Caribbean mangroves	0	0	0	0	4	0	0	0	1	0	0	27	0	0	0	1	0	0	0	0	0	0	0	0	0	0	0	0	0	0	0	0	1	0	0	0	0	0	6	0	0	0	0	0	0	0	0	0	0
Apure-Villavicencio dry forests	0	0	0	0	6	0	0	0	2	0	0	70	0	0	0	0	0	0	12	0	0	0	0	0	0	0	0	0	1	0	0	0	0	0	0	0	0	0	3	0	0	0	0	0	0	0	0	0	0
Araucaria moist forests	0	2	0	0	0	11	0	0	0	0	5	0	0	3	0	0	0	0	0	0	0	0	0	0	0	0	0	0	0	0	40	0	16	0	0	0	0	0	0	0	0	0	0	0	0	0	0	0	0
Araya and Paria xeric scrub	0	0	0	0	0	0	0	0	0	0	0	0	0	0	0	0	0	0	0	0	0	0	0	0	0	0	0	0	0	0	0	0	0	0	0	0	0	0	0	0	0	0	0	0	0	0	0	0	0
Atacama desert	0	0	0	0	0	0	0	0	0	0	0	0	0	0	0	0	0	0	0	0	0	0	0	0	0	0	0	0	0	0	0	0	0	0	0	0	0	0	0	0	0	0	0	0	0	0	0	0	0
Atlantic Coast restingas	0	0	3	35	6	0	0	0	0	0	0	0	0	0	0	0	0	0	0	0	0	0	0	0	0	0	0	1	0	0	0	0	0	0	0	0	0	0	3	0	0	0	0	0	0	0	0	0	0
Bahamian-Antillean mangroves	0	0	0	0	0	0	0	0	0	0	0	0	0	0	0	0	18	0	0	0	0	0	0	0	0	0	0	0	0	0	0	0	0	0	0	0	0	0	0	0	0	0	0	0	0	0	0	0	0
Bahamian pineyards	0	0	0	0	0	0	0	0	0	0	0	0	0	0	0	0	0	0	0	0	0	0	0	0	0	0	0	0	0	0	0	0	0	0	0	0	0	0	0	0	0	0	0	0	0	0	0	0	0
Bahia coastal forests	12	11	45	230	28	5	19	0	0	0	55	1	0	0	0	0	0	0	0	0	0	0	0	0	0	0	0	33	1	0	9	5	49	0	0	0	0	0	0	1	0	0	0	0	0	0	0	0	0
Bahia interior forests	0	11	23	12	4	10	0	0	0	0	68	6	6	1	0	0	0	0	4	0	0	0	0	0	0	0	4	10	9	0	5	0	34	0	19	25	11	7	1	0	0	0	0	0	0	0	0	0	0
BajÃ­o dry forests	0	0	0	0	0	0	0	1	0	0	0	0	0	0	0	0	0	0	0	0	0	0	0	0	0	0	0	0	0	0	0	0	0	0	0	0	0	0	0	0	0	0	0	0	0	0	0	0	0
Balsas dry forests	0	0	0	0	0	0	0	6	0	0	0	0	0	0	0	0	0	0	3	0	0	0	0	0	0	0	0	0	0	0	0	0	0	0	0	0	0	0	0	0	0	0	0	0	0	0	0	0	0
Belizian pine savannas	0	0	0	0	0	0	0	0	0	0	0	7	0	0	0	0	11	0	1	0	0	0	0	0	0	0	0	0	0	0	0	0	0	0	0	0	0	0	0	0	0	0	0	0	0	0	0	0	0
Beni savanna	0	0	0	0	0	0	0	0	8	0	0	8	0	0	0	0	0	0	2	0	0	0	0	0	0	2	0	0	0	0	0	0	0	0	0	0	0	0	1	0	0	0	0	0	0	0	0	0	0
Bolivian montane dry forests	0	0	0	0	0	0	0	0	1	2	1	5	0	40	0	0	0	0	0	0	0	0	0	0	0	0	0	0	0	0	0	0	0	0	0	0	0	0	0	0	0	0	0	0	0	0	0	0	0
Bolivian Yungas	0	0	0	0	21	0	0	0	29	0	0	91	0	43	0	0	0	0	1	0	0	0	0	0	0	1	2	0	0	0	0	0	2	0	0	0	0	0	7	0	0	0	0	0	0	0	0	0	0
Brazilian Atlantic dry forests	0	0	37	2	1	0	0	0	3	0	10	0	6	0	0	0	0	0	0	0	0	0	0	0	0	0	1	0	0	0	0	3	24	2	12	0	0	12	9	0	0	0	0	0	0	0	0	0	0
Caatinga	0	0	135	35	7	3	0	0	0	0	167	0	26	0	0	0	0	0	8	0	0	0	1	8	0	0	0	7	2	0	0	24	113	25	49	1	2	25	15	0	0	0	0	0	0	0	0	0	0
Caatinga Enclaves moist forests	0	0	0	0	0	0	0	0	0	0	0	0	0	0	0	0	0	0	0	0	0	0	0	1	0	0	0	4	0	0	0	0	1	0	0	0	0	0	2	0	0	0	0	0	0	0	0	0	0
Campos Rupestres montane savanna	0	5	14	0	0	19	0	0	0	0	8	0	0	0	0	0	0	0	0	0	0	0	0	0	0	0	0	2	0	0	11	2	14	1	20	29	30	21	1	0	0	0	0	0	0	0	0	0	0
Caqueta moist forests	0	0	0	0	35	0	0	0	86	0	0	11	0	0	0	0	0	0	0	0	0	0	0	0	0	0	0	0	0	0	0	0	0	0	0	0	0	0	0	2	0	0	0	0	0	0	0	0	0
Caribbean shrublands	0	0	0	0	0	0	0	0	0	0	0	0	0	0	0	0	0	0	1	0	0	0	0	0	0	0	0	0	0	0	0	0	0	0	0	0	0	0	0	0	0	0	0	0	0	0	0	0	0
Catatumbo moist forests	0	0	0	0	1	0	0	0	0	0	0	5	0	0	0	0	0	0	0	0	0	0	0	0	0	0	0	0	0	0	0	0	0	0	0	0	0	0	0	0	0	0	0	0	0	0	0	0	0
Cauca Valley dry forests	0	0	0	0	0	0	0	0	0	0	0	155	0	0	0	0	0	0	27	0	0	0	0	0	0	0	0	0	0	0	0	0	0	0	0	0	0	0	0	0	0	0	0	0	0	0	0	0	0
Cauca Valley montane forests	0	0	0	0	2	0	0	0	0	0	0	178	0	0	0	0	0	0	3	0	0	0	0	0	0	0	0	0	0	0	0	0	0	0	0	0	0	0	0	0	0	0	0	0	9	0	0	0	0
Cayos Miskitos-San AndrÃ©s and Providencia moist forests	0	0	0	0	0	0	0	0	0	0	0	1	0	0	0	0	9	0	0	0	0	0	0	0	0	0	0	0	0	0	0	0	0	0	0	0	0	0	0	0	0	0	0	0	0	0	0	0	0
Central American Atlantic moist forests	0	0	0	0	0	0	0	1	0	0	0	271	0	0	0	0	12	0	0	0	0	0	0	0	0	0	0	0	0	0	0	0	0	0	0	0	0	0	0	0	0	0	0	0	0	0	0	0	0
Central American dry forests	0	0	0	0	0	0	0	0	0	0	0	36	0	0	0	0	0	0	27	0	0	0	0	0	0	0	0	0	0	0	0	0	0	0	0	0	0	0	0	0	0	0	0	0	0	0	0	0	0
Central American montane forests	0	0	0	0	0	0	0	31	0	0	0	14	0	0	0	0	0	0	0	0	0	0	0	0	0	0	0	0	0	0	0	0	0	0	0	0	0	0	0	0	0	0	0	0	0	0	0	0	0
Central American pine-oak forests	0	0	0	0	0	0	0	85	0	0	0	142	0	0	0	0	1	0	5	0	0	0	0	0	0	0	0	0	0	0	0	0	0	0	0	0	0	0	0	0	0	0	0	0	0	0	0	0	0
Central Andean dry puna	0	0	0	0	0	0	0	0	0	0	0	2	0	0	0	0	0	0	0	0	0	0	0	0	0	0	0	0	0	0	0	0	0	0	0	0	0	0	0	0	0	0	0	0	0	0	0	0	0
Central Andean puna	0	0	0	0	0	0	0	0	0	4	0	0	0	1	0	0	0	0	0	0	0	0	0	0	0	0	0	0	0	0	0	0	1	0	0	0	0	0	0	0	0	0	0	0	0	0	0	0	0
Central Andean wet puna	0	0	0	0	0	0	0	0	0	0	0	0	0	0	0	0	0	0	0	0	0	0	0	0	0	0	0	0	0	0	0	0	0	0	0	0	0	0	0	0	0	0	0	0	0	0	0	0	0
Cerrado	1	3	0	1	5	0	0	0	80	1	22	20	1	1	0	0	0	3	70	0	7	19	9	0	0	4	27	26	19	0	2	0	222	10	12	13	4	16	166	2	0	0	0	0	0	0	0	0	0
Chiapas Depression dry forests	0	0	0	0	0	0	0	2	0	0	0	5	0	0	0	0	0	0	0	0	0	0	0	0	0	0	0	0	0	0	0	0	0	0	0	0	0	0	0	0	0	0	0	0	0	0	0	0	0
Chiapas montane forests	0	0	0	0	0	0	0	3	0	0	0	3	0	0	0	0	0	0	0	0	0	0	0	0	0	0	0	0	0	0	0	0	0	0	0	0	0	0	0	0	0	0	0	0	0	0	0	0	0
Chilean Matorral	0	0	0	0	0	0	0	0	0	0	0	0	0	0	0	0	0	0	0	0	0	0	0	0	0	0	0	0	0	0	0	0	0	0	0	0	0	0	0	0	0	0	0	0	0	0	0	0	0
Chimalapas montane forests	0	0	0	0	0	0	0	0	0	0	0	0	0	0	0	0	0	0	1	0	0	0	0	0	0	0	0	0	0	0	0	0	0	0	0	0	0	0	0	0	0	0	0	0	0	0	0	0	0
Chiquitano dry forests	0	0	0	0	4	0	0	0	28	0	2	5	0	32	0	0	0	61	24	0	0	0	0	0	0	7	2	8	16	0	0	0	13	0	0	0	0	0	19	0	0	0	0	0	0	0	0	0	0
ChocÃ³-DariÃ©n moist forests	0	0	0	0	13	0	0	0	0	0	0	231	0	0	0	0	0	0	1	0	0	0	0	0	0	0	0	0	0	0	0	0	0	0	0	0	0	0	0	0	7	0	0	0	0	0	0	1	0
Cocos Island moist forests	0	0	0	0	0	0	0	0	0	0	0	0	0	0	0	0	0	0	0	0	0	0	0	0	0	0	0	0	0	0	0	0	0	0	0	0	0	0	0	0	0	0	0	0	0	0	0	0	0
Cordillera Central pÃ¡ramo	0	0	0	0	0	0	0	0	0	0	0	0	0	0	0	0	0	0	0	0	0	0	0	0	0	0	0	0	0	0	0	0	0	0	0	0	0	0	0	0	0	0	0	0	0	0	0	0	0
Cordillera de Merida pÃ¡ramo	0	0	0	0	0	0	0	0	0	0	0	0	0	0	0	0	0	0	0	0	0	0	0	0	0	0	0	0	0	0	0	0	0	0	0	0	0	0	0	0	0	0	0	0	0	0	0	0	0
Cordillera La Costa montane forests	0	0	0	0	0	0	0	0	0	0	0	10	0	0	0	0	0	0	0	0	0	0	0	0	0	0	0	0	1	0	0	0	0	0	0	0	0	0	0	0	0	0	0	0	0	0	0	0	0
Cordillera Oriental montane forests	0	0	0	0	15	0	0	0	14	0	0	96	0	0	0	0	0	0	2	0	0	0	0	0	0	0	0	0	0	0	0	0	0	0	0	0	0	0	1	0	0	0	0	0	0	0	0	0	0
Costa Rican seasonal moist forests	0	0	0	0	0	0	0	0	0	0	0	124	0	0	0	0	0	0	25	0	0	0	0	0	0	0	0	0	0	0	0	0	0	0	0	0	0	0	0	0	0	0	0	0	0	0	0	0	0
Cuban cactus scrub	0	0	0	0	0	0	0	0	0	0	0	0	0	0	0	0	0	0	0	0	0	0	0	0	0	0	0	0	0	0	0	0	0	0	0	0	0	0	0	0	0	0	0	0	0	0	0	0	0
Cuban dry forests	0	0	0	0	0	0	0	0	0	0	0	0	0	0	0	0	1	0	1	0	0	0	0	0	0	0	0	0	0	0	0	0	0	0	0	0	0	0	0	0	0	0	0	0	0	0	0	0	0
Cuban moist forests	0	0	0	0	0	0	0	0	0	0	0	0	0	0	0	0	0	0	0	9	0	0	0	0	0	0	0	0	0	0	0	0	0	0	0	0	0	0	0	0	0	0	0	0	0	0	0	0	0
Cuban pine forests	0	0	0	0	0	0	0	0	0	0	0	0	0	0	0	0	14	0	0	0	0	0	0	0	0	0	0	0	0	0	0	0	0	0	0	0	0	0	0	0	0	0	0	0	0	0	0	0	0
Cuban wetlands	0	0	0	0	0	0	0	0	0	0	0	0	0	0	0	0	11	0	0	2	0	0	0	0	0	0	0	0	0	0	0	0	0	0	0	0	0	0	0	0	0	0	0	0	0	0	0	0	0
Dry Chaco	0	0	0	0	0	0	0	0	0	14	3	3	0	40	0	0	0	5	2	0	0	0	0	0	0	2	2	0	0	0	0	0	1	0	0	0	0	0	1	0	0	0	0	0	0	0	0	0	0
Eastern Cordillera Real montane forests	0	0	0	0	19	0	0	0	17	0	0	153	0	1	0	0	0	0	0	0	0	0	0	0	0	0	0	0	0	0	0	0	0	0	0	0	0	0	0	0	0	0	0	0	0	3	14	0	0
Eastern Panamanian montane forests	0	0	0	0	0	0	0	0	0	0	0	4	0	0	0	0	0	0	0	0	0	0	0	0	0	0	0	0	0	0	0	0	0	0	0	0	0	0	0	0	1	0	0	0	0	0	0	0	0
Ecuadorian dry forests	0	0	0	0	0	0	0	0	0	0	0	7	0	0	0	0	0	0	0	0	0	0	0	0	0	0	0	0	0	0	0	0	0	0	0	0	0	0	0	2	0	0	0	0	0	16	0	0	0
Enriquillo wetlands	0	0	0	0	0	0	0	0	0	0	0	0	0	0	0	0	0	0	0	0	0	0	0	0	0	0	0	0	0	0	0	0	0	0	0	0	0	0	0	0	0	0	0	0	0	0	0	0	0
Espinal	0	0	0	0	0	0	0	0	0	3	2	1	0	5	0	0	0	0	0	0	0	0	0	0	0	2	2	0	1	0	0	0	0	0	0	0	0	0	0	0	0	0	0	0	0	0	0	0	0
Everglades flooded grasslands	0	0	0	0	0	0	0	0	0	0	0	0	0	0	0	0	49	0	2	0	0	0	0	0	0	0	0	0	0	0	0	0	0	0	0	0	0	0	0	0	0	0	0	0	0	0	0	0	0
Fernando de Noronha-Atol das Rocas moist forests	0	0	0	0	0	0	0	0	0	0	0	0	0	0	0	0	0	0	0	0	0	0	0	0	0	0	0	0	0	0	0	0	0	0	0	0	0	0	0	0	0	0	0	0	0	0	0	0	0
GalÃ¡pagos Islands xeric scrub	0	0	0	0	0	0	0	0	0	0	0	0	0	0	0	0	0	0	0	0	0	0	0	0	0	0	0	0	0	0	0	0	0	0	0	0	0	0	0	0	0	0	0	0	0	0	0	0	0
Guajira-Barranquilla xeric scrub	0	0	0	0	0	0	0	0	0	0	0	49	0	0	0	0	0	0	20	0	0	0	0	0	0	0	0	0	0	0	0	0	0	0	0	0	0	0	12	0	0	0	0	0	0	0	0	0	0
Guayaquil flooded grasslands	0	0	0	0	0	0	0	0	0	0	0	2	0	0	0	0	0	0	0	0	0	0	0	0	0	0	0	0	0	0	0	0	0	0	0	0	0	0	0	0	0	0	0	0	0	2	0	0	0
Guianan freshwater swamp forests	0	0	0	0	0	0	0	0	1	0	0	0	0	0	0	0	0	0	0	0	0	0	0	0	0	0	0	0	0	0	0	0	0	0	0	0	0	0	0	0	0	0	0	0	0	0	0	0	0
Guianan Highlands moist forests	0	0	0	0	3	0	0	0	5	0	0	12	0	0	0	0	0	0	1	0	0	0	0	0	0	0	0	0	0	0	0	0	0	0	0	0	0	0	1	0	0	0	0	0	0	0	0	0	0
Guianan lowland moist forests	0	0	0	0	47	0	0	0	80	0	0	95	0	0	0	7	0	0	0	0	0	0	0	0	0	0	0	0	0	0	0	0	0	0	0	0	0	0	13	10	0	0	0	0	0	0	0	0	0
Guianan piedmont moist forests	0	0	0	0	10	0	0	0	39	0	0	7	0	0	0	0	0	0	0	0	0	0	0	0	0	0	0	0	0	2	0	0	0	0	0	0	0	0	2	0	0	0	0	0	0	0	0	0	0
Guianan savanna	0	0	0	0	3	0	0	0	19	0	0	9	0	0	0	0	0	0	2	0	0	0	0	0	0	0	0	0	0	0	0	0	0	0	0	0	0	0	7	3	0	0	0	0	0	0	0	0	0
Gurupa vÃ¡rzea	0	0	0	0	0	0	0	0	0	0	0	0	0	0	0	0	0	0	0	0	0	0	0	0	0	0	0	0	0	0	0	0	0	0	0	0	0	0	1	0	0	0	0	0	0	0	0	0	0
High Monte	0	0	0	0	0	0	0	0	0	0	0	0	0	0	0	0	0	0	0	0	0	0	0	0	0	0	0	0	0	0	0	0	0	0	0	0	0	0	0	0	0	0	0	0	0	0	0	0	0
Hispaniolan dry forests	0	0	0	0	0	0	0	0	0	0	0	0	0	0	0	0	0	0	0	0	0	0	0	0	0	0	0	0	0	0	0	0	0	0	0	0	0	0	0	0	0	0	0	0	0	0	0	0	0
Hispaniolan moist forests	0	0	0	0	0	0	0	0	0	0	0	0	0	0	0	0	5	0	8	0	0	0	0	0	0	0	0	0	0	0	0	0	0	0	0	0	0	0	0	0	0	0	0	0	0	0	0	0	0
Hispaniolan pine forests	0	0	0	0	0	0	0	0	0	0	0	0	0	0	0	0	0	0	0	0	0	0	0	0	0	0	0	0	0	0	0	0	0	0	0	0	0	0	0	0	0	0	0	0	0	0	0	0	0
Humid Chaco	0	0	0	0	0	0	0	0	0	0	0	0	2	27	0	0	0	0	26	0	0	0	0	0	0	10	32	0	4	0	0	0	0	0	0	0	0	0	4	0	0	0	0	0	0	0	0	0	0
Humid Pampas	0	0	0	0	0	0	0	0	0	0	0	0	0	2	0	0	0	0	0	0	0	0	0	0	0	0	0	0	0	0	0	0	0	0	0	0	0	0	0	0	0	0	0	0	0	0	0	0	0
Iquitos vÃ¡rzea	0	0	0	0	4	0	0	0	41	0	0	11	0	0	0	0	0	2	0	0	0	0	0	0	0	0	0	0	0	20	0	0	0	0	0	0	0	0	1	23	0	0	0	10	0	0	0	0	0
Islas Revillagigedo dry forests	0	0	0	0	0	0	0	0	0	0	0	0	0	0	0	0	0	0	0	0	0	0	0	0	0	0	0	0	0	0	0	0	0	0	0	0	0	0	0	0	0	0	0	0	0	0	0	0	0
Isthmian-Atlantic moist forests	0	0	0	0	0	0	0	0	0	0	0	294	0	0	0	0	17	0	0	0	0	0	0	0	0	0	0	0	0	0	0	0	0	0	0	0	0	0	0	0	0	0	0	0	0	0	0	0	0
Isthmian-Pacific moist forests	0	0	0	0	0	0	0	0	0	0	0	196	0	0	0	0	0	0	8	0	0	0	0	0	0	0	0	0	0	0	0	0	0	0	0	0	0	0	1	0	0	0	0	0	0	0	0	0	0
Jalisco dry forests	0	0	0	0	0	0	0	0	0	0	0	0	0	0	0	0	0	0	3	0	0	0	0	0	0	0	0	0	0	0	0	0	0	0	0	0	0	0	0	0	0	0	0	0	0	0	0	0	0
Jamaican dry forests	0	0	0	0	0	0	0	0	0	0	0	0	0	0	0	0	0	0	4	0	0	0	0	0	0	0	0	0	0	0	0	0	0	0	0	0	0	0	0	0	0	0	0	0	0	0	0	0	0
Jamaican moist forests	0	0	0	0	0	0	0	0	0	0	0	0	0	0	0	0	0	0	1	0	0	0	0	0	0	0	0	0	0	0	0	0	0	0	0	0	0	0	0	0	0	0	0	0	0	0	0	0	0
JapurÃ¡-SolimÃµes-Negro moist forests	0	0	0	0	4	0	0	0	32	0	0	0	0	0	0	2	0	0	0	0	0	0	0	0	0	0	0	0	0	10	0	0	0	0	0	0	0	0	4	3	0	0	0	0	0	0	0	0	0
Juan FernÃ¡ndez Islands temperate forests	0	0	0	0	0	0	0	0	0	0	0	0	0	0	0	0	0	0	0	0	0	0	0	0	0	0	0	0	0	0	0	0	0	0	0	0	0	0	0	0	0	0	0	0	0	0	0	0	0
JuruÃ¡-Purus moist forests	0	0	0	0	2	0	0	0	4	0	0	0	0	0	5	0	0	0	0	0	0	0	0	0	0	0	0	0	0	0	0	0	0	0	0	0	0	0	0	0	0	0	0	0	0	0	0	0	0
La Costa xeric shrublands	0	0	0	0	0	0	0	0	0	0	0	13	0	0	0	0	0	0	0	0	0	0	0	0	0	0	0	0	0	0	0	0	0	0	0	0	0	0	0	0	0	0	0	0	0	0	0	0	0
Lara-FalcÃ³n dry forests	0	0	0	0	0	0	0	0	0	0	0	7	0	0	0	0	0	0	0	0	0	0	0	0	0	0	0	0	0	0	0	0	0	0	0	0	0	0	0	0	0	0	0	0	0	0	0	0	0
Leeward Islands moist forests	0	0	0	0	1	0	0	0	0	0	0	0	0	0	0	0	0	0	1	0	0	0	0	0	0	0	0	0	0	0	0	0	0	0	0	0	0	0	0	0	0	0	0	0	0	0	0	0	0
Lesser Antillean dry forests	0	0	0	0	0	0	0	0	0	0	0	0	0	0	0	0	0	0	0	0	0	0	0	0	0	0	0	0	0	0	0	0	0	0	0	0	0	0	0	0	0	0	0	0	0	0	0	0	0
Llanos	0	1	0	2	14	0	0	0	16	0	0	92	0	0	0	0	0	0	11	0	0	0	0	0	0	0	0	0	0	0	0	0	3	0	0	0	0	0	19	1	0	0	0	0	0	0	0	0	0
Low Monte	0	0	0	0	0	0	0	0	0	0	0	0	0	0	0	0	0	0	0	0	0	0	0	0	0	0	0	0	0	0	0	0	0	0	0	0	0	0	0	0	0	0	0	0	0	0	0	0	0
Madeira-TapajÃ³s moist forests	0	1	0	0	28	0	0	0	99	0	0	26	0	0	0	0	0	3	1	0	0	0	0	0	0	1	0	1	0	0	0	0	3	0	0	0	0	0	7	2	0	0	0	0	0	0	0	0	0
Magdalena-UrabÃ¡ moist forests	0	0	0	0	17	0	0	0	0	0	0	108	0	0	0	0	0	0	19	0	0	0	0	0	0	0	0	0	0	0	0	0	0	0	0	0	0	0	2	0	0	0	0	0	0	0	0	0	0
Magdalena Valley dry forests	0	0	0	0	0	0	0	0	0	0	0	51	0	0	0	0	0	0	1	0	0	0	0	0	0	0	0	0	0	0	0	0	0	0	0	0	0	0	2	0	0	0	0	0	0	0	0	0	0
Magdalena Valley montane forests	0	0	0	0	56	0	0	0	1	0	0	282	0	0	0	0	1	0	3	0	0	0	0	0	0	0	0	0	0	0	0	0	0	0	0	0	0	0	0	0	0	0	0	0	0	0	0	0	20
Magellanic subpolar forests	0	0	0	0	0	0	0	0	0	0	0	0	0	0	0	0	0	0	0	0	0	0	0	0	0	0	0	0	0	0	0	0	0	0	0	0	0	0	0	0	0	0	0	0	0	0	0	0	0
MaraÃ±Ã³n dry forests	0	0	0	0	0	0	0	0	0	0	0	1	0	2	0	0	0	0	0	0	0	0	0	0	0	0	0	0	0	0	0	0	0	0	0	0	0	0	0	0	0	0	0	0	0	0	0	0	0
Maracaibo dry forests	0	0	0	0	1	0	0	0	0	0	0	13	0	0	0	0	0	0	0	0	0	0	0	0	0	0	0	0	1	0	0	0	0	0	0	0	0	0	3	0	0	0	0	0	0	0	0	0	0
MarajÃ³ vÃ¡rzea	0	1	0	0	2	0	0	0	2	0	0	0	0	0	0	0	0	0	0	0	0	0	0	0	0	0	0	0	0	0	0	0	0	0	0	0	0	0	1	2	0	0	0	0	0	0	0	0	0
MaranhÃ£o BabaÃ§u forests	0	0	0	0	1	0	0	0	4	0	3	0	0	0	0	0	0	0	9	0	0	0	0	0	0	0	1	1	0	0	0	0	2	0	0	0	0	0	18	1	0	0	0	0	0	0	0	0	0
Mato Grosso tropical dry forests	0	14	3	8	30	14	0	0	117	0	12	5	0	0	1	0	0	0	5	0	0	0	0	1	0	1	3	7	0	10	2	0	0	0	1	5	5	4	7	4	0	0	0	0	0	0	0	0	0
Mesoamerican Gulf-Caribbean mangroves	0	0	0	0	0	0	0	0	0	0	0	11	0	0	0	0	529	0	7	0	0	0	0	0	0	0	0	0	0	0	0	0	0	0	0	0	0	0	0	0	0	0	0	0	0	0	0	0	0
Miskito pine forests	0	0	0	0	0	0	0	0	0	0	0	5	0	0	0	0	10	0	0	0	0	0	0	0	0	0	0	0	0	0	0	0	0	0	0	0	0	0	0	0	0	0	0	0	0	0	0	0	0
Monte Alegre vÃ¡rzea	0	0	0	0	3	0	0	0	8	0	1	0	0	0	0	1	0	0	1	0	0	0	0	0	0	0	0	0	0	0	0	0	0	0	0	0	0	0	2	3	0	0	0	0	0	0	0	0	0
Motagua Valley thornscrub	0	0	0	0	0	0	0	0	0	0	0	0	0	0	0	0	0	0	0	0	0	0	0	0	0	0	0	0	0	0	0	0	0	0	0	0	0	0	0	0	0	0	0	0	0	0	0	0	0
Napo moist forests	0	0	0	0	24	0	0	0	243	0	0	278	0	0	0	0	0	0	0	0	0	0	0	0	0	0	0	0	0	10	0	0	0	0	0	0	0	0	0	17	0	0	0	105	0	0	1	0	0
Negro-Branco moist forests	0	0	0	0	21	0	0	0	40	0	0	9	0	0	0	0	0	0	0	0	0	0	0	0	0	0	0	0	0	1	0	0	0	0	0	0	0	0	3	0	0	0	0	0	0	0	0	0	0
Northeast Brazil restingas	0	0	0	0	0	0	0	0	0	0	0	0	0	0	0	0	0	0	0	0	0	0	0	0	0	0	0	0	0	0	0	0	0	0	0	0	0	0	0	0	0	0	0	0	0	0	0	0	0
Northern Andean pÃ¡ramo	0	0	0	0	0	0	0	0	0	0	0	15	0	0	0	0	0	0	0	0	0	0	0	0	0	0	0	0	0	0	0	0	0	0	0	0	0	0	0	0	0	0	0	0	0	0	1	0	0
Northern Mesoamerican Pacific mangroves	0	0	0	0	0	0	0	0	0	0	0	0	0	0	0	0	0	0	0	0	0	0	0	0	0	0	0	0	0	0	0	0	0	0	0	0	0	0	0	0	0	0	0	0	0	0	0	0	0
Northwest Andean montane forests	0	0	0	0	4	0	0	0	0	0	0	381	0	0	0	0	0	0	0	0	0	0	0	0	0	0	0	0	0	0	0	0	0	0	0	0	0	0	0	0	10	3	35	0	0	0	14534	22	0
Oaxacan montane forests	0	0	0	0	0	0	0	1	0	0	0	0	0	0	0	0	0	0	0	0	0	0	0	0	0	0	0	0	0	0	0	0	0	0	0	0	0	0	0	0	0	0	0	0	0	0	0	0	0
Orinoco Delta swamp forests	0	0	0	0	0	0	0	0	0	0	0	0	0	0	0	0	0	0	1	0	0	0	0	0	0	0	0	0	0	0	0	0	0	0	0	0	0	0	0	0	0	0	0	0	0	0	0	0	0
Orinoco wetlands	0	0	0	0	0	0	0	0	0	0	0	0	0	0	0	0	0	0	0	0	0	0	0	0	0	0	0	0	0	0	0	0	0	0	0	0	0	0	0	0	0	0	0	0	0	0	0	0	0
Panamanian dry forests	0	0	0	0	0	0	0	0	0	0	0	72	0	0	0	0	0	0	3	0	0	0	0	0	0	0	0	0	0	0	0	0	0	0	0	0	0	0	0	0	0	0	0	0	0	0	0	0	0
Pantanal	0	0	0	0	0	0	0	0	1	0	1	0	0	5	0	0	0	16	5	0	0	0	0	0	0	1	0	5	12	0	0	0	7	0	0	0	0	0	12	0	0	0	0	0	0	0	0	0	0
Pantanos de Centla	0	0	0	0	0	0	0	0	0	0	0	7	0	0	0	0	71	0	2	0	0	0	0	0	0	0	0	0	0	0	0	0	0	0	0	0	0	0	0	0	0	0	0	0	0	0	0	0	0
Pantepui forests & shrublands	0	0	0	0	6	0	0	0	2	0	0	0	0	0	0	0	0	0	0	0	0	0	0	0	0	0	0	0	0	0	0	0	0	0	0	0	0	0	2	1	0	0	0	0	0	0	0	0	0
ParaguanÃ¡ xeric scrub	0	0	0	0	0	0	0	0	0	0	0	0	0	0	0	0	0	0	0	0	0	0	0	0	0	0	0	0	0	0	0	0	0	0	0	0	0	0	0	0	0	0	0	0	0	0	0	0	0
ParanÃ¡ flooded savanna	0	0	0	0	0	0	0	0	0	0	0	0	0	3	0	0	0	0	3	0	0	0	0	0	0	1	0	0	0	0	0	0	0	0	0	0	0	0	0	0	0	0	0	0	0	0	0	0	0
PatÃ­a valley dry forests	0	0	0	0	0	0	0	0	0	0	0	0	0	0	0	0	0	0	0	0	0	0	0	0	0	0	0	0	0	0	0	0	0	0	0	0	0	0	0	0	0	0	0	0	0	0	0	0	0
Patagonian steppe	0	0	0	0	0	0	0	0	0	0	0	0	0	0	0	0	0	0	0	0	0	0	0	0	0	0	0	0	0	0	0	0	0	0	0	0	0	0	0	0	0	0	0	0	0	0	0	0	0
Pernambuco coastal forests	0	0	25	42	0	0	0	0	0	0	21	0	2	0	0	0	0	0	0	0	0	0	0	6	0	0	0	0	0	0	0	24	2	0	0	0	0	0	2	0	0	0	0	0	0	0	0	0	0
Pernambuco interior forests	0	0	62	32	0	0	0	0	0	0	6	0	2	0	0	0	0	0	0	0	0	0	0	4	0	0	0	0	0	0	0	16	7	0	0	0	0	0	3	0	0	0	0	0	0	0	0	0	0
Peruvian Yungas	0	0	0	0	13	0	0	0	1	0	0	24	0	2	0	0	0	0	0	0	0	0	0	0	0	0	0	0	0	0	0	0	0	0	0	0	0	0	0	7	0	0	0	0	0	0	0	0	0
PetÃ©n-Veracruz moist forests	0	0	0	0	0	0	0	2	0	0	0	293	0	0	0	0	99	0	10	0	0	0	0	0	0	0	0	0	0	0	0	0	0	0	0	0	0	0	0	0	0	0	0	0	0	0	0	0	0
Puerto Rican dry forests	0	0	0	0	0	0	0	0	0	0	0	0	0	0	0	0	0	0	1	0	0	0	0	0	0	0	0	0	0	0	0	0	0	0	0	0	0	0	0	0	0	0	0	0	0	0	0	0	0
Puerto Rican moist forests	0	0	0	0	0	0	0	0	0	0	0	0	0	0	0	0	0	0	10	0	0	0	0	0	0	0	0	0	0	0	0	0	0	0	0	0	0	0	0	0	0	0	0	0	0	0	0	0	0
Purus-Madeira moist forests	0	0	0	0	3	0	0	0	7	0	0	0	0	0	1	0	0	1	0	0	0	0	0	0	0	0	0	0	0	0	0	0	1	0	0	0	0	0	0	1	0	0	0	0	0	0	0	0	0
Purus vÃ¡rzea	0	1	0	0	5	0	0	0	25	0	0	3	0	0	8	0	0	0	0	0	0	0	0	0	0	0	0	0	0	0	0	0	0	0	0	0	0	0	1	3	0	0	0	0	0	0	0	0	0
Rio Negro campinarana	0	0	0	0	7	0	0	0	4	0	0	0	0	0	0	0	0	0	0	0	0	0	0	0	0	0	0	0	0	4	0	0	0	0	0	0	0	0	0	0	0	0	0	0	0	0	0	0	0
San Lucan xeric scrub	0	0	0	0	0	0	0	0	0	0	0	0	0	0	0	0	0	0	0	0	0	0	0	0	0	0	0	0	1	0	0	0	0	0	0	0	0	0	0	0	0	0	0	0	0	0	0	0	0
Santa Marta montane forests	0	0	0	0	0	0	0	0	0	0	0	6	0	0	0	0	0	0	0	0	0	0	0	0	0	0	0	0	0	0	0	0	0	0	0	0	0	0	0	0	0	0	0	0	0	0	0	0	0
Santa Marta pÃ¡ramo	0	0	0	0	0	0	0	0	0	0	0	0	0	0	0	0	0	0	0	0	0	0	0	0	0	0	0	0	0	0	0	0	0	0	0	0	0	0	0	0	0	0	0	0	0	0	0	0	0
Sechura desert	0	0	0	0	0	0	0	0	2	0	0	0	0	0	0	0	0	0	0	0	0	0	0	0	0	0	0	0	0	0	0	0	0	0	0	0	0	0	0	0	0	0	0	0	0	0	0	0	0
Serra do Mar coastal forests	0	76	19	0	2	129	2	0	1	0	37	2	1	0	0	0	0	0	10	0	0	0	0	1	0	0	10	32	0	0	172	0	22	0	0	0	11	14	0	0	0	0	0	0	0	0	0	0	0
Sierra de la Laguna dry forests	0	0	0	0	0	0	0	0	0	0	0	0	0	0	0	0	0	0	0	0	0	0	0	0	0	0	0	0	0	0	0	0	0	0	0	0	0	0	0	0	0	0	0	0	0	0	0	0	0
Sierra de la Laguna pine-oak forests	0	0	0	0	0	0	0	0	0	0	0	0	0	0	0	0	0	0	0	0	0	0	0	0	0	0	0	0	0	0	0	0	0	0	0	0	0	0	0	0	0	0	0	0	0	0	0	0	0
Sierra de los Tuxtlas	0	0	0	0	0	0	0	0	0	0	0	40	0	0	0	0	0	0	2	0	0	0	0	0	0	0	0	0	0	0	0	0	0	0	0	0	0	0	0	0	0	0	0	0	0	0	0	0	0
Sierra Madre de Chiapas moist forests	0	0	0	0	0	0	0	10	0	0	0	8	0	0	0	0	1	0	0	0	0	0	0	0	0	0	0	0	0	0	0	0	0	0	0	0	0	0	0	0	0	0	0	0	0	0	0	0	0
Sierra Madre de Oaxaca pine-oak forests	0	0	0	0	0	0	0	11	0	0	0	0	0	0	0	0	0	0	1	0	0	0	0	0	0	0	0	0	0	0	0	0	0	0	0	0	0	0	0	0	0	0	0	0	0	0	0	0	0
Sierra Madre del Sur pine-oak forests	0	0	0	0	0	0	0	23	0	0	0	0	0	0	0	0	0	0	2	0	0	0	0	0	0	0	0	0	0	0	0	0	0	0	0	0	0	0	0	0	0	0	0	0	0	0	0	0	0
Sinaloan dry forests	0	0	0	0	0	0	0	1	0	0	0	1	0	0	0	0	0	0	3	0	0	0	0	0	0	0	0	0	0	0	0	0	0	0	0	0	0	0	0	0	0	0	0	0	0	0	0	0	0
SinÃº Valley dry forests	0	0	0	0	0	0	0	0	0	0	0	23	0	0	0	0	0	0	13	0	0	0	0	0	0	0	0	0	0	0	0	0	0	0	0	0	0	0	4	0	0	0	0	0	0	0	0	0	0
SolimÃµes-JapurÃ¡ moist forests	0	1	0	0	8	0	0	0	42	0	0	0	0	0	0	0	0	0	0	0	0	0	0	0	0	0	0	0	0	4	0	0	0	0	0	0	0	0	0	10	0	0	0	12	0	0	0	0	0
South American Pacific mangroves	0	0	0	0	4	0	0	0	0	0	0	17	0	0	0	0	0	0	0	0	0	0	0	0	0	0	0	0	0	0	0	0	0	0	0	0	0	0	0	0	0	0	0	0	0	3	0	0	0
Southern Andean steppe	0	0	0	0	0	0	0	0	0	0	0	0	0	0	0	0	0	0	0	0	0	0	0	0	0	0	0	0	0	0	0	0	0	0	0	0	0	0	0	0	0	0	0	0	0	0	0	0	0
Southern Andean Yungas	0	0	0	0	0	0	0	0	0	17	0	0	0	9	0	0	0	0	4	0	0	0	0	0	0	0	0	0	0	0	0	0	0	0	0	0	0	0	0	0	0	0	0	0	0	0	0	0	0
Southern Atlantic Brazilian mangroves	6	19	16	25	2	5	1	0	0	0	0	0	0	0	0	0	0	0	0	0	0	0	0	9	0	0	0	0	0	0	3	11	3	0	0	0	0	0	0	0	0	0	0	0	0	0	0	0	0
Southern Cone Mesopotamian savanna	0	0	0	0	0	0	0	0	0	0	0	0	0	1	0	0	0	0	1	0	0	0	0	0	0	0	0	0	0	0	0	0	0	0	0	0	0	0	0	0	0	0	0	0	0	0	0	0	0
Southern Mesoamerican Pacific mangroves	0	0	0	0	0	0	0	0	0	0	0	1	0	0	0	0	0	0	0	0	0	0	0	0	0	0	0	0	0	0	0	0	0	0	0	0	0	0	0	0	0	0	0	0	0	0	0	0	0
Southern Pacific dry forests	0	0	0	0	0	0	0	1	0	0	0	7	0	0	0	0	0	0	11	0	0	0	0	0	0	0	0	0	0	0	0	0	0	0	0	0	0	0	0	0	0	0	0	0	0	0	0	0	0
Southwest Amazon moist forests	0	0	0	0	15	0	0	0	132	4	0	172	0	0	1	0	0	1	1	0	0	0	0	0	0	2	0	0	0	15	0	0	0	0	0	0	0	0	13	28	0	0	0	4	0	0	0	0	0
Talamancan montane forests	0	0	0	0	0	0	0	0	0	0	0	145	0	0	0	0	0	0	3	0	0	0	0	0	0	0	0	0	0	0	0	0	0	0	0	0	0	0	0	0	0	0	0	0	0	0	0	0	0
TapajÃ³s-Xingu moist forests	0	0	0	0	3	0	0	0	10	0	0	3	0	0	0	0	0	0	0	0	0	0	0	0	0	0	0	0	0	0	0	0	2	0	0	0	0	0	1	3	0	0	0	0	0	0	0	0	0
TehuacÃ¡n Valley matorral	0	0	0	0	0	0	0	0	0	0	0	0	0	0	0	0	0	0	0	0	0	0	0	0	0	0	0	0	0	0	0	0	0	0	0	0	0	0	0	0	0	0	0	0	0	0	0	0	0
Tocantins/Pindare moist forests	0	2	0	0	17	0	0	0	27	0	0	5	0	0	0	0	0	0	6	0	0	0	0	0	0	0	0	0	0	0	0	0	9	0	0	0	0	0	9	2	0	0	0	0	0	0	0	0	0
Trans-Mexican Volcanic Belt pine-oak forests	0	0	0	0	0	0	0	10	0	0	0	1	0	0	0	0	0	0	0	0	0	0	0	0	0	0	0	0	0	0	0	0	0	0	0	0	0	0	0	0	0	0	0	0	0	0	0	0	0
Trinidad and Tobago dry forest	0	0	0	0	0	0	0	0	0	0	0	0	0	0	0	0	0	0	0	0	0	0	0	0	0	0	0	0	0	0	0	0	0	0	0	0	0	0	0	0	0	0	0	0	0	0	0	0	0
Trinidad and Tobago moist forest	0	0	0	0	1	0	0	0	0	0	0	0	0	0	0	0	0	0	3	0	0	0	0	0	0	0	0	0	0	0	0	0	0	0	0	0	0	0	0	0	0	0	0	0	0	0	0	0	0
Tumbes-Piura dry forests	0	0	0	0	0	0	0	0	0	0	0	0	0	0	0	0	0	0	0	0	0	0	0	0	0	0	0	0	0	0	0	0	0	0	0	0	0	0	0	0	0	0	0	0	0	0	0	0	0
UatumÃ£-Trombetas moist forests	0	0	0	0	34	0	0	0	93	0	0	0	0	0	0	5	0	0	1	0	0	0	0	0	0	0	0	0	0	41	0	0	0	0	0	0	0	0	7	23	0	0	0	0	0	0	0	0	0
Ucayali moist forests	0	0	0	0	11	0	0	0	14	0	0	29	0	0	0	0	0	0	0	0	0	0	0	0	0	0	0	0	0	0	0	0	0	0	0	0	0	0	0	10	0	0	0	0	0	0	0	0	0
Uruguayan savanna	0	0	0	0	0	0	0	0	0	0	1	0	0	1	0	0	0	0	0	0	0	0	0	0	0	0	0	0	0	0	0	0	0	0	0	0	0	0	0	0	0	0	0	0	0	0	0	0	0
Valdivian temperate forests	0	0	0	0	0	0	0	0	0	0	0	0	0	0	0	0	0	0	0	0	0	0	0	0	0	0	0	0	0	0	0	0	0	0	0	0	0	0	0	0	0	0	0	0	0	0	0	0	0
Venezuelan Andes montane forests	0	0	0	0	1	0	0	0	0	0	0	15	0	0	0	0	0	0	1	0	0	0	0	0	0	0	0	0	0	0	0	0	0	0	0	0	0	0	1	0	0	0	0	0	0	0	0	0	0
Veracruz dry forests	0	0	0	0	0	0	0	0	0	0	0	8	0	0	0	0	0	0	4	0	0	0	0	0	0	0	0	0	0	0	0	0	0	0	0	0	0	0	0	0	0	0	0	0	0	0	0	0	0
Veracruz moist forests	0	0	0	0	0	0	0	5	0	0	0	46	0	0	0	0	0	0	3	0	0	0	0	0	0	0	0	0	0	0	0	0	0	0	0	0	0	0	0	0	0	0	0	0	0	0	0	0	0
Veracruz montane forests	0	0	0	0	0	0	0	2	0	0	0	1	0	0	0	0	0	0	0	0	0	0	0	0	0	0	0	0	0	0	0	0	0	0	0	0	0	0	0	0	0	0	0	0	0	0	0	0	0
Western Ecuador moist forests	0	0	0	0	1	0	0	0	1	0	0	125	0	0	0	0	0	0	0	0	0	0	0	0	0	0	0	0	0	0	0	0	0	0	0	0	0	0	0	0	0	0	3	0	0	1	0	0	0
Windward Islands moist forests	0	0	0	0	3	0	0	0	0	0	0	0	0	0	0	0	0	0	3	0	0	0	0	0	0	0	0	0	0	0	0	0	0	0	0	0	0	0	0	0	0	0	0	0	0	0	0	0	0
Xingu-Tocantins-Araguaia moist forests	0	2	0	0	11	0	0	0	37	0	0	8	0	0	0	1	0	0	0	0	0	0	0	0	0	0	0	0	0	0	0	0	0	0	0	0	0	0	2	4	0	0	0	0	0	0	0	0	0
YucatÃ¡n dry forests	0	0	0	0	0	0	0	0	0	0	0	8	0	0	0	0	2121	0	10	0	0	0	0	0	0	0	0	0	0	0	0	0	0	0	0	0	0	0	0	0	0	0	0	0	0	0	0	0	0
YucatÃ¡n moist forests	0	0	0	0	0	0	0	0	0	0	0	4	0	0	0	0	1298	0	4	0	0	0	0	0	0	0	0	0	0	0	0	0	0	0	0	0	0	0	0	0	0	0	0	0	0	0	0	0	0
[truncated: 2,580 more columns]

[truncated: 5 more sheets: Leaf Spines per Species, Leaf Spines Species per Ecoreg, Latex per Species, Latex Species per Ecoregion, Megafauna Diet]
